# Supplementary material for: Characterization of epithelial-mesenchymal transition intermediate/hybrid phenotypes associated to resistance to EGFR inhibitors in non-small cell lung cancer cell lines
Source: Oncotarget. 2017 Sep 22;8(61):103340–63. doi: 10.18632/oncotarget.21132 (PMC5732732; doi:10.18632/oncotarget.21132)
Supplement: Supplementary file 2 [file oncotarget-08-103340-s002.xlsx]

## Sheet: ERL-resistant DE genes
Expression values (log scale), log fold-changes and annotations of genes differentially expressed in erlotinib-resistant NSCLC cell lines.
upregulation	log fold-change > 1
downregulation	log fold-change < -1
SystematicName	GeneSymbol	GeneName	RefSeqAccession	GenbankAccession	UniGeneID	EntrezGeneID	EnsemblID	TIGRID	GO	GenomicCoordinates	Cytoband	HCC827	RA1	RA2	RB1	RB1.1	RB2	HCC4006	RC2.2	RA1.vs.par	RA2.vs.par	RB1.vs.par	RB1.1.vs.par	RB2.vs.par	RC2.2.vs.par	mean
NM_002193	INHBB	inhibin, beta B	NM_002193	NM_002193	Hs.1735	3625	ENST00000295228	THC2474334	GO:0001541(ovarian follicle development)|GO:0005125(cytokine activity)|GO:0005179(hormone activity)|GO:0005515(protein binding)|GO:0005576(extracellular region)|GO:0006952(defense response)|GO:0008083(growth factor activity)|GO:0009267(cellular response to starvation)|GO:0009605(response to external stimulus)|GO:0030154(cell differentiation)|GO:0032869(cellular response to insulin stimulus)|GO:00…	chr2:121108780-121108839	hs|2q14.2	10.5365	4.86948	8.36044	4.21377	4.48177	5.01058	15.0719	12.1605	-5.66704	-2.17607	-6.32274	-6.05475	-5.52594	-2.91142	-4.77632
NM_002483	CEACAM6	carcinoembryonic antigen-related cell adhesion molecule 6 (non-specific cross reacting antigen)	NM_002483	NM_002483	Hs.466814	4680	ENST00000199764	THC2782694	GO:0005515(protein binding)|GO:0005886(plasma membrane)|GO:0005887(integral to plasma membrane)|GO:0007165(signal transduction)|GO:0007267(cell-cell signaling)|GO:0031225(anchored to membrane)	chr19:42275434-42275493	hs|19q13.2	8.8144	6.64679	6.30811	5.59575	6.01914	5.50365	18.2254	3.90242	-2.16761	-2.50629	-3.21865	-2.79526	-3.31075	-14.323	-4.72025
NM_021181	SLAMF7	SLAM family member 7	NM_021181	NM_021181	Hs.517265	57823	ENST00000466792	THC2467640	GO:0004872(receptor activity)|GO:0005886(plasma membrane)|GO:0007155(cell adhesion)|GO:0016020(membrane)|GO:0016021(integral to membrane)|GO:0030101(natural killer cell activation)|GO:0032814(regulation of natural killer cell activation)|GO:0042267(natural killer cell mediated cytotoxicity)	chr1:160724402-160724461	hs|1q23.3	12.5511	8.29569	10.8663	5.9083	5.36243	8.93235	13.1574	13.8452	-4.25542	-1.68483	-6.64282	-7.18869	-3.61877	0.687738	-4.67811
NM_014767	SPOCK2	sparc/osteonectin, cwcv and kazal-like domains proteoglycan (testican) 2	NM_014767	NM_014767	Hs.523009	9806	ENST00000373109	THC2503749	GO:0005509(calcium ion binding)|GO:0005576(extracellular region)|GO:0005578(proteinaceous extracellular matrix)|GO:0007165(signal transduction)|GO:0007416(synapse assembly)|GO:0030198(extracellular matrix organization)|GO:0045595(regulation of cell differentiation)	chr10:73818885-73818826	hs|10q22.1	8.5635	5.18199	5.23679	5.86078	5.4832	6.16458	17.3969	5.28761	-3.38151	-3.32671	-2.70272	-3.0803	-2.39891	-12.1092	-4.4999
NM_001025077	CELF2	CUGBP, Elav-like family member 2	NM_001025077	NM_001025077	Hs.309288	10659	ENST00000354440	THC2604831	GO:0000166(nucleotide binding)|GO:0003723(RNA binding)|GO:0005634(nucleus)|GO:0005737(cytoplasm)|GO:0006396(RNA processing)|GO:0006397(mRNA processing)|GO:0008016(regulation of heart contraction)	chr10:11376225-11376284	hs|10p14	9.60341	5.84367	5.46133	4.79595	5.13587	4.89041	11.8567	11.4458	-3.75974	-4.14208	-4.80745	-4.46754	-4.713	-0.410835	-4.37796
NM_024626	VTCN1	V-set domain containing T cell activation inhibitor 1	NM_024626	NM_024626	Hs.546434	79679	ENST00000369458	THC2470728	GO:0005102(receptor binding)|GO:0005886(plasma membrane)|GO:0016021(integral to membrane)|GO:0050868(negative regulation of T cell activation)	chr1:117686657-117686598	hs|1p13.1	9.13493	4.90206	5.3718	4.6335	4.72258	4.52126	12.5507	7.88211	-4.23287	-3.76313	-4.50143	-4.41235	-4.61367	-4.66862	-4.36534
NM_016335	PRODH	proline dehydrogenase (oxidase) 1	NM_016335	NM_016335	Hs.517352	5625	ENST00000482858	THC2620917	GO:0004657(proline dehydrogenase activity)|GO:0005739(mitochondrion)|GO:0005743(mitochondrial inner membrane)|GO:0005759(mitochondrial matrix)|GO:0006537(glutamate biosynthetic process)|GO:0006560(proline metabolic process)|GO:0006562(proline catabolic process)|GO:0008631(induction of apoptosis by oxidative stress)|GO:0016491(oxidoreductase activity)|GO:0034641(cellular nitrogen compound metaboli…	chr22:18900497-18900438	hs|22q11.21	11.9344	7.92712	7.11096	7.17941	9.29193	6.25147	9.14741	5.1409	-4.00726	-4.82342	-4.75497	-2.64245	-5.68291	-4.00652	-4.31959
BM917410	RAB43P1	RAB43 pseudogene 1		BM917410	Hs.381132	440375						9.18378	4.82147	5.02209	4.75832	5.03603	4.86116	4.16966	4.7082	-4.36231	-4.16169	-4.42546	-4.14775	-4.32262	0.53854	-4.28397
NM_174975	SEC14L3	SEC14-like 3 (S. cerevisiae)	NM_174975	NM_174975	Hs.505601	266629	ENST00000215812	THC2479174	GO:0005215(transporter activity)|GO:0005622(intracellular)|GO:0008289(lipid binding)|GO:0016021(integral to membrane)	chr22:30855280-30855221	hs|22q12.2	8.42768	4.23956	4.16545	4.51943	4.01537	4.61651	4.0825	4.13433	-4.18811	-4.26223	-3.90824	-4.41231	-3.81117	0.0518388	-4.11641
NM_001025076	CELF2	CUGBP, Elav-like family member 2	NM_001025076	NM_001025076	Hs.309288	10659	ENST00000537122	THC2552457	GO:0000166(nucleotide binding)|GO:0003723(RNA binding)|GO:0005634(nucleus)|GO:0005737(cytoplasm)|GO:0006396(RNA processing)|GO:0006397(mRNA processing)|GO:0008016(regulation of heart contraction)	chr10:11367869-11367928	hs|10p14	8.45488	4.74736	4.27153	4.25232	4.36591	4.06326	10.3902	9.82602	-3.70751	-4.18334	-4.20255	-4.08896	-4.39161	-0.564165	-4.1148
NM_024861	C2orf54	chromosome 2 open reading frame 54	NM_024861	NM_024861	Hs.193745	79919	ENST00000307486	THC2477616		chr2:241826137-241826078	hs|2q37.3	8.81641	5.76912	8.34037	4.71266	4.87939	5.45783	9.26295	3.70355	-3.04729	-0.476038	-4.10375	-3.93702	-3.35858	-5.5594	-4.00121
NM_017726	PPP1R14D	protein phosphatase 1, regulatory (inhibitor) subunit 14D	NM_017726	NM_017726	Hs.192927	54866	ENST00000299174	THC2489123	GO:0004864(protein phosphatase inhibitor activity)|GO:0005737(cytoplasm)|GO:0042325(regulation of phosphorylation)	chr15:41120799-41120740	hs|15q15.1	9.0522	4.91619	4.96878	5.24725	5.29283	4.83373	5.42044	4.82657	-4.13601	-4.08342	-3.80495	-3.75938	-4.21847	-0.593865	-4.00044
NM_182559	TMPRSS12	transmembrane (C-terminal) protease, serine 12	NM_182559	NM_182559	Hs.125571	283471	ENST00000398458	THC2479891	GO:0004252(serine-type endopeptidase activity)|GO:0006508(proteolysis)|GO:0008233(peptidase activity)|GO:0016020(membrane)|GO:0016021(integral to membrane)	chr12:51279052-51279111	hs|12q13.12	7.99966	4.11423	4.18492	4.13805	4.30362	4.12336	4.4112	4.43105	-3.88543	-3.81474	-3.86161	-3.69604	-3.87631	0.0198493	-3.82683
NR_027070	PISRT1	polled intersex syndrome regulated transcript 1 (non-protein coding RNA)	NR_027070	NR_027070	Hs.721270	NA				chr3:138952170-138952111	hs|3q23	8.06044	4.35464	4.53111	4.24022	4.10631	3.99496	4.62022	4.08296	-3.7058	-3.52933	-3.82022	-3.95414	-4.06548	-0.537264	-3.815
NM_153487	MDGA1	MAM domain containing glycosylphosphatidylinositol anchor 1	NM_153487	NM_153487	Hs.437993	266727	ENST00000297153	THC2479103	GO:0001764(neuron migration)|GO:0003674(molecular_function)|GO:0005886(plasma membrane)|GO:0007275(multicellular organismal development)|GO:0007399(nervous system development)|GO:0007420(brain development)|GO:0021527(spinal cord association neuron differentiation)|GO:0030154(cell differentiation)|GO:0046658(anchored to plasma membrane)	chr6:37600354-37600295	hs|6p21.2	8.99086	5.76431	7.04409	4.20122	4.53725	4.50463	7.07412	12.4782	-3.22655	-1.94677	-4.78964	-4.45361	-4.48623	5.40413	-3.78056
NM_153015	TMEM74	transmembrane protein 74	NM_153015	NM_153015	Hs.99439	157753	ENST00000297459	THC2477528	GO:0000421(autophagic vacuole membrane)|GO:0005765(lysosomal membrane)|GO:0006914(autophagy)|GO:0016020(membrane)|GO:0016021(integral to membrane)|GO:0031410(cytoplasmic vesicle)	chr8:109796065-109796006	hs|8q23.1	8.05607	3.91586	4.1269	3.56751	4.11674	3.45268	4.74169	3.3728	-4.14021	-3.92917	-4.48856	-3.93933	-4.60339	-1.36889	-3.74492
NM_004851	NAPSA	napsin A aspartic peptidase	NM_004851	NM_004851	Hs.512843	9476	ENST00000253719	THC2476171	GO:0004190(aspartic-type endopeptidase activity)|GO:0005576(extracellular region)|GO:0006508(proteolysis)|GO:0008233(peptidase activity)	chr19:50862289-50862000	hs|19q13.33	13.8975	10.2911	10.473	10.4879	12.3389	9.35438	12.2021	6.41668	-3.60643	-3.42455	-3.4096	-1.55865	-4.54317	-5.78542	-3.7213
NM_152527	SLC16A14	solute carrier family 16, member 14 (monocarboxylic acid transporter 14)	NM_152527	NM_152527	Hs.504317	151473	ENST00000295190	THC2463103	GO:0005886(plasma membrane)|GO:0015293(symporter activity)|GO:0016021(integral to membrane)|GO:0055085(transmembrane transport)	chr2:230900056-230899997	hs|2q36.3	9.16568	5.61836	4.05555	6.32829	5.51223	5.7421	6.22911	7.92108	-3.54732	-5.11013	-2.83739	-3.65345	-3.42358	1.69197	-3.71437
NM_020341	PAK7	p21 protein (Cdc42/Rac)-activated kinase 7	NM_020341	NM_020341	Hs.32539	57144	ENST00000378429	THC2464713	GO:0000166(nucleotide binding)|GO:0004674(protein serine/threonine kinase activity)|GO:0005524(ATP binding)|GO:0005634(nucleus)|GO:0005737(cytoplasm)|GO:0005739(mitochondrion)|GO:0006915(apoptosis)|GO:0006916(anti-apoptosis)|GO:0007010(cytoskeleton organization)|GO:0007165(signal transduction)|GO:0008283(cell proliferation)|GO:0016049(cell growth)|GO:0016477(cell migration)	chr20:9518136-9518077	hs|20p12.2	7.30316	2.54307	3.92458	2.85441	3.49782	5.15238	3.47182	3.74808	-4.7601	-3.37858	-4.44875	-3.80534	-2.15078	0.276254	-3.70871
NM_178834	LAYN	layilin	NM_178834	NM_178834	Hs.503831	143903	ENST00000375615	NP1198299	GO:0001726(ruffle)|GO:0005488(binding)|GO:0005529(sugar binding)|GO:0005540(hyaluronic acid binding)|GO:0005925(focal adhesion)|GO:0009986(cell surface)|GO:0016020(membrane)|GO:0016021(integral to membrane)	chr11:111431460-111431519	hs|11q23.1	8.36782	4.34847	6.93558	3.05181	4.5684	4.66176	12.7551	14.4947	-4.01935	-1.43224	-5.31601	-3.79942	-3.70606	1.73962	-3.65461
NM_024320	PRR15L	proline rich 15-like	NM_024320	NM_024320	Hs.368260	79170	ENST00000300557	THC2470376		chr17:46029448-46029389	hs|17q21.32	9.37357	6.0912	4.62186	7.43308	8.48243	6.07807	9.73695	4.81464	-3.28237	-4.75171	-1.94049	-0.891136	-3.2955	-4.92231	-3.63847
NM_003106	SOX2	SRY (sex determining region Y)-box 2	NM_003106	NM_003106	Hs.518438	6657	ENST00000325404	THC2467017	GO:0001649(osteoblast differentiation)|GO:0001654(eye development)|GO:0001714(endodermal cell fate specification)|GO:0003677(DNA binding)|GO:0003700(sequence-specific DNA binding transcription factor activity)|GO:0005515(protein binding)|GO:0005634(nucleus)|GO:0005667(transcription factor complex)|GO:0005737(cytoplasm)|GO:0005829(cytosol)|GO:0006325(chromatin organization)|GO:0006355(regulation o…	chr3:181431877-181431936	hs|3q26.33	11.415	10.0732	4.16445	8.58249	9.71868	4.61057	9.08886	7.20128	-1.3418	-7.25055	-2.83251	-1.69632	-6.80442	-1.88758	-3.63553
NM_005630	SLCO2A1	solute carrier organic anion transporter family, member 2A1	NM_005630	NM_005630	Hs.518270	6578	ENST00000310926	THC2461103	GO:0005215(transporter activity)|GO:0005319(lipid transporter activity)|GO:0005624(membrane fraction)|GO:0005886(plasma membrane)|GO:0005887(integral to plasma membrane)|GO:0006869(lipid transport)|GO:0015132(prostaglandin transmembrane transporter activity)|GO:0043252(sodium-independent organic anion transport)|GO:0055085(transmembrane transport)	chr3:133651840-133651781	hs|3q22.1	11.847	10.3391	9.27411	8.0183	9.01625	8.33267	14.9901	7.58975	-1.50788	-2.57289	-3.82869	-2.83074	-3.51433	-7.40035	-3.60915
NM_080672	PHACTR3	phosphatase and actin regulator 3	NM_080672	NM_080672	Hs.473218	116154	ENST00000371015	THC2499046	GO:0003779(actin binding)|GO:0004864(protein phosphatase inhibitor activity)|GO:0005634(nucleus)|GO:0016363(nuclear matrix)	chr20:58422436-58422495	hs|20q13.33	6.74258	4.32267	3.48737	4.31738	4.19681	4.84475	13.0678	3.99803	-2.41991	-3.25521	-2.4252	-2.54577	-1.89783	-9.06977	-3.60228
NM_145653	TCEB3C	transcription elongation factor B polypeptide 3C (elongin A3)	NM_145653	NM_145653	Hs.515381	162699	ENST00000330682	THC2602003	GO:0003677(DNA binding)|GO:0005634(nucleus)|GO:0006355(regulation of transcription, DNA-dependent)|GO:0016021(integral to membrane)	chr18:44554926-44554867	hs|18q21.1	7.84637	4.34847	4.3275	4.28938	3.9822	4.28353	4.18512	4.47876	-3.4979	-3.51887	-3.55699	-3.86417	-3.56284	0.293637	-3.60015
NM_001104548	MIR205HG	MIR205 host gene (non-protein coding)	NM_001104548	NM_001104548	Hs.510543	642587		THC2473964		chr1:209605792-209605851	hs|1q32.2	9.24963	6.0887	5.58906	7.52925	5.39532	7.44223	10.9753	3.9443	-3.16092	-3.66057	-1.72037	-3.85431	-1.80739	-7.03101	-3.5391
NM_024508	ZBED2	zinc finger, BED-type containing 2	NM_024508	NM_024508	Hs.136912	79413	ENST00000317012	THC2476201	GO:0003677(DNA binding)|GO:0046872(metal ion binding)	chr3:111311904-111311845	hs|3q13.2	8.6194	5.4773	7.09152	4.7384	4.56722	4.81374	9.96783	5.33282	-3.14209	-1.52788	-3.88099	-4.05217	-3.80566	-4.63501	-3.5073
NM_002523	NPTX2	neuronal pentraxin II	NM_002523	NM_002523	Hs.3281	4885	ENST00000265634	THC2464803	GO:0003674(molecular_function)|GO:0005529(sugar binding)|GO:0005575(cellular_component)|GO:0005576(extracellular region)|GO:0007268(synaptic transmission)|GO:0046872(metal ion binding)	chr7:98258890-98258949	hs|7q22.1	7.669	4.36445	4.50152	3.87465	4.38224	4.1749	10.4303	6.49396	-3.30455	-3.16749	-3.79435	-3.28677	-3.4941	-3.93639	-3.49727
NM_021797	CHIA	chitinase, acidic	NM_021797	NM_021797	Hs.128814	27159	ENST00000369740	NP1474938	GO:0000272(polysaccharide catabolic process)|GO:0001101(response to acid)|GO:0002532(production of molecular mediator involved in inflammatory response)|GO:0003796(lysozyme activity)|GO:0004568(chitinase activity)|GO:0005529(sugar binding)|GO:0005576(extracellular region)|GO:0005615(extracellular space)|GO:0005737(cytoplasm)|GO:0005975(carbohydrate metabolic process)|GO:0006030(chitin metabolic p…	chr1:111863116-111863175	hs|1p13.2	12.7711	10.8493	7.27114	9.72134	10.6063	8.00549	6.45414	6.18083	-1.92175	-5.49994	-3.04974	-2.16475	-4.76559	-0.273307	-3.48035
NM_002456	MUC1	mucin 1, cell surface associated	NM_002456	NM_002456	Hs.89603	4582	ENST00000337604	NP078977	GO:0005515(protein binding)|GO:0005576(extracellular region)|GO:0005634(nucleus)|GO:0005737(cytoplasm)|GO:0005886(plasma membrane)|GO:0005887(integral to plasma membrane)|GO:0009986(cell surface)|GO:0016324(apical plasma membrane)	chr1:155159726-155158652	hs|1q22	13.899	10.678	9.96433	10.946	11.5338	9.32908	13.3093	9.54041	-3.22099	-3.93468	-2.95301	-2.36521	-4.56993	-3.76891	-3.46879
NM_004132	HABP2	hyaluronan binding protein 2	NM_004132	NM_004132	Hs.422542	3026	ENST00000351270	THC2464828	GO:0004252(serine-type endopeptidase activity)|GO:0005539(glycosaminoglycan binding)|GO:0005576(extracellular region)|GO:0005615(extracellular space)|GO:0006508(proteolysis)|GO:0007155(cell adhesion)|GO:0008233(peptidase activity)	chr10:115348335-115348394	hs|10q25.3	8.19215	4.68958	4.21535	4.21922	4.48478	4.12406	5.49801	4.0735	-3.50257	-3.9768	-3.97293	-3.70737	-4.06809	-1.42451	-3.44204
NM_024889	C10orf81	chromosome 10 open reading frame 81	NM_024889	NM_024889	Hs.228320	79949	ENST00000361048	THC2473730		chr10:115542071-115542130	hs|10q25.3	8.74599	5.89872	4.05607	5.57691	5.65305	5.44539	7.9148	4.54542	-2.84728	-4.68993	-3.16909	-3.09294	-3.30061	-3.36938	-3.41154
NM_005532	IFI27	interferon, alpha-inducible protein 27	NM_005532	NM_005532	Hs.532634	3429	ENST00000555121	THC2473656	GO:0003674(molecular_function)|GO:0005739(mitochondrion)|GO:0005741(mitochondrial outer membrane)|GO:0006919(activation of caspase activity)|GO:0008624(induction of apoptosis by extracellular signals)|GO:0008633(activation of pro-apoptotic gene products)|GO:0016020(membrane)|GO:0016021(integral to membrane)|GO:0019221(cytokine-mediated signaling pathway)|GO:0060337(type I interferon-mediated sign…	chr14:94582967-94583026	hs|14q32.12	13.9268	11.8382	10.7897	11.417	11.7335	9.73545	15.8432	9.57936	-2.08853	-3.13712	-2.50974	-2.19325	-4.19132	-6.26383	-3.3973
NM_001130017	ART3	ADP-ribosyltransferase 3	NM_001130017	NM_001130017	Hs.24976	419	ENST00000395688	NP1395200	GO:0003950(NAD+ ADP-ribosyltransferase activity)|GO:0003956(NAD(P)+-protein-arginine ADP-ribosyltransferase activity)|GO:0005886(plasma membrane)|GO:0005887(integral to plasma membrane)|GO:0006471(protein ADP-ribosylation)|GO:0016757(transferase activity, transferring glycosyl groups)|GO:0031225(anchored to membrane)	chr4:76997051-76997110	hs|4q21.1	7.65665	4.29668	4.16138	4.3784	4.13989	4.37602	4.39414	4.36674	-3.35996	-3.49526	-3.27825	-3.51676	-3.28062	-0.0273965	-3.38617
NM_006157	NELL1	NEL-like 1 (chicken)	NM_006157	NM_006157	Hs.657172	4745	ENST00000325319	THC2487307	GO:0005080(protein kinase C binding)|GO:0005198(structural molecule activity)|GO:0005509(calcium ion binding)|GO:0005576(extracellular region)|GO:0005737(cytoplasm)|GO:0006917(induction of apoptosis)|GO:0007155(cell adhesion)|GO:0007399(nervous system development)|GO:0045667(regulation of osteoblast differentiation)|GO:0045778(positive regulation of ossification)	chr11:21596774-21596833	hs|11p15.1	7.89941	4.16517	4.25912	4.45634	4.19259	4.576	6.53061	4.16095	-3.73424	-3.64029	-3.44307	-3.70683	-3.32341	-2.36966	-3.36958
NM_004585	RARRES3	retinoic acid receptor responder (tazarotene induced) 3	NM_004585	NM_004585	Hs.17466	5920	ENST00000354445	THC2574924	GO:0008285(negative regulation of cell proliferation)|GO:0016042(lipid catabolic process)|GO:0016787(hydrolase activity)	chr11:63313827-63313886	hs|11q12.3	16.2873	12.9469	12.4997	13.6923	13.923	12.4492	16.9953	12.7291	-3.34036	-3.78759	-2.59497	-2.36431	-3.83811	-4.26624	-3.36526
NM_023938	C1orf116	chromosome 1 open reading frame 116	NM_023938	NM_023938	Hs.32417	79098	ENST00000359470	THC2603168	GO:0004872(receptor activity)|GO:0005737(cytoplasm)|GO:0005886(plasma membrane)	chr1:207192288-207192229	hs|1q32.1	11.4231	9.34577	11.2397	8.89492	8.94477	9.18229	13.1285	5.78007	-2.07735	-0.183369	-2.5282	-2.47835	-2.24083	-7.34838	-3.33462
NM_020826	SYT13	synaptotagmin XIII	NM_020826	NM_020826	Hs.436643	57586	ENST00000020926	THC2553691	GO:0005887(integral to plasma membrane)|GO:0016020(membrane)|GO:0016192(vesicle-mediated transport)|GO:0030133(transport vesicle)	chr11:45262089-45262030	hs|11p11.2	8.98158	7.78505	8.05272	4.98654	4.49637	5.14181	10.8791	7.78957	-1.19653	-0.928863	-3.99504	-4.48521	-3.83977	-3.08955	-3.32122
NM_001038	SCNN1A	sodium channel, nonvoltage-gated 1 alpha	NM_001038	NM_001038	Hs.591047	6337	ENST00000338748	THC2491899	GO:0003779(actin binding)|GO:0005216(ion channel activity)|GO:0005515(protein binding)|GO:0005624(membrane fraction)|GO:0005886(plasma membrane)|GO:0006811(ion transport)|GO:0006814(sodium ion transport)|GO:0007588(excretion)|GO:0009897(external side of plasma membrane)|GO:0015280(ligand-gated sodium channel activity)|GO:0016021(integral to membrane)|GO:0016324(apical plasma membrane)|GO:0030864(…	chr12:6456735-6456676	hs|12p13.31	13.3661	10.952	8.17473	12.3196	12.5308	10.9202	11.7253	6.2267	-2.41404	-5.19133	-1.04645	-0.835271	-2.44588	-5.4986	-3.31926
NM_007250	KLF8	Kruppel-like factor 8	NM_007250	NM_007250	Hs.646614	11279	ENST00000358094	THC2473486	GO:0003677(DNA binding)|GO:0005622(intracellular)|GO:0005634(nucleus)|GO:0006355(regulation of transcription, DNA-dependent)|GO:0008270(zinc ion binding)|GO:0046872(metal ion binding)	chrX:56311439-56311498	hs|Xp11.21	8.88867	5.71956	7.07716	4.30148	4.82371	5.95871	4.19389	4.28857	-3.16912	-1.81151	-4.58719	-4.06496	-2.92996	0.094679	-3.31255
NM_015689	DENND2A	DENN/MADD domain containing 2A	NM_015689	NM_015689	Hs.6385	27147	ENST00000496613	THC2601539		chr7:140218518-140218459	hs|7q34	9.80778	6.36221	8.2738	5.72791	5.80967	6.38103	10.4654	10.8369	-3.44558	-1.53399	-4.07987	-3.99811	-3.42676	0.371482	-3.29686
NM_003881	WISP2	WNT1 inducible signaling pathway protein 2	NM_003881	NM_003881	Hs.592145	8839	ENST00000372868	THC2486325	GO:0001558(regulation of cell growth)|GO:0005520(insulin-like growth factor binding)|GO:0005576(extracellular region)|GO:0005625(soluble fraction)|GO:0005737(cytoplasm)|GO:0005886(plasma membrane)|GO:0007155(cell adhesion)|GO:0007165(signal transduction)|GO:0007267(cell-cell signaling)|GO:0008285(negative regulation of cell proliferation)|GO:0009986(cell surface)	chr20:43356347-43356406	hs|20q13.12	12.9546	9.14456	10.5598	9.64906	8.80547	10.1587	9.01693	9.44135	-3.81005	-2.39478	-3.30555	-4.14914	-2.79595	0.424418	-3.29109
NM_144505	KLK8	kallikrein-related peptidase 8	NM_144505	NM_144505	Hs.104570	11202	ENST00000391806	NP160038	GO:0004252(serine-type endopeptidase activity)|GO:0005515(protein binding)|GO:0005576(extracellular region)|GO:0005615(extracellular space)|GO:0005737(cytoplasm)|GO:0006508(proteolysis)|GO:0007613(memory)|GO:0008219(cell death)|GO:0008233(peptidase activity)|GO:0009611(response to wounding)|GO:0031642(negative regulation of myelination)|GO:0043616(keratinocyte proliferation)|GO:0048681(negative r…	chr19:51499375-51499316	hs|19q13.41	7.99627	4.90005	4.57253	5.72753	4.68708	4.84184	8.81621	4.34181	-3.09622	-3.42374	-2.26873	-3.30919	-3.15443	-4.47439	-3.28778
NM_002349	LY75	lymphocyte antigen 75	NM_002349	NM_002349	Hs.153563	4065	ENST00000263636	THC2470974	GO:0004872(receptor activity)|GO:0005488(binding)|GO:0005529(sugar binding)|GO:0005887(integral to plasma membrane)|GO:0006897(endocytosis)|GO:0006954(inflammatory response)|GO:0006955(immune response)|GO:0016020(membrane)	chr2:160660247-160660188	hs|2q24.2	7.8169	4.53317	7.98163	4.99492	5.7227	4.51057	8.931	4.05929	-3.28373	0.164736	-2.82197	-2.09419	-3.30632	-4.87171	-3.27558
NM_001815	CEACAM3	carcinoembryonic antigen-related cell adhesion molecule 3	NM_001815	NM_001815	Hs.11	1084	ENST00000221999	NP097814	GO:0016020(membrane)|GO:0016021(integral to membrane)	chr19:42301820-42301879	hs|19q13.2	5.87081	4.40565	4.17427	4.75661	5.03931	4.32924	14.0763	3.6698	-1.46515	-1.69653	-1.1142	-0.831499	-1.54157	-10.4065	-3.24479
NM_144594	GTSF1	gametocyte specific factor 1	NM_144594	NM_144594	Hs.524476	121355	ENST00000552336	THC2470795	GO:0046872(metal ion binding)	chr12:54849804-54849745	hs|12q13.13	7.93053	4.86948	4.54373	4.82433	4.32871	4.89773	3.47182	4.15813	-3.06105	-3.3868	-3.1062	-3.60182	-3.0328	0.686303	-3.23773
NM_021924	CDHR5	cadherin-related family member 5	NM_021924	NM_021924	Hs.165619	53841	ENST00000531177	THC2488789	GO:0005509(calcium ion binding)|GO:0005886(plasma membrane)|GO:0005905(coated pit)|GO:0007155(cell adhesion)|GO:0007156(homophilic cell adhesion)|GO:0016020(membrane)|GO:0016021(integral to membrane)|GO:0016339(calcium-dependent cell-cell adhesion)	chr11:617509-617450	hs|11p15.5	8.79892	5.58814	5.61557	5.50156	5.54995	5.61761	5.16619	5.34898	-3.21078	-3.18335	-3.29736	-3.24897	-3.18131	0.182798	-3.22436
BC150296	PCDH9	protocadherin 9		BC150296	Hs.654709	5101		THC2603964	GO:0005509(calcium ion binding)|GO:0005886(plasma membrane)|GO:0007155(cell adhesion)|GO:0007156(homophilic cell adhesion)|GO:0016021(integral to membrane)	chr13:67798730-67798671	hs|13q21.32	7.84584	4.89701	5.34855	4.20761	4.18988	4.60194	6.7662	8.09179	-2.94883	-2.49728	-3.63823	-3.65596	-3.2439	1.32559	-3.19684
ENST00000376339	MAGIX	MAGI family member, X-linked		DQ884401	Hs.193170	79917	ENST00000376339	THC2783279		chrX:49021171-49021230	hs|Xp11.23	8.05139	4.59666	4.67732	4.24565	4.8783	3.9957	6.07845	4.81222	-3.45473	-3.37407	-3.80574	-3.17309	-4.05569	-1.26623	-3.18826
NM_018414	ST6GALNAC1	ST6 (alpha-N-acetyl-neuraminyl-2,3-beta-galactosyl-1,3)-N-acetylgalactosaminide alpha-2,6-sialyltransferase 1	NM_018414	NM_018414	Hs.105352	55808	ENST00000156626	THC2613988	GO:0000139(Golgi membrane)|GO:0001665(alpha-N-acetylgalactosaminide alpha-2,6-sialyltransferase activity)|GO:0005794(Golgi apparatus)|GO:0006486(protein glycosylation)|GO:0008373(sialyltransferase activity)|GO:0016020(membrane)|GO:0016021(integral to membrane)|GO:0030173(integral to Golgi membrane)	chr17:74621170-74621111	hs|17q25.1	8.03619	5.29147	4.75633	5.06033	4.93101	4.89041	7.94288	4.11009	-2.74472	-3.27986	-2.97586	-3.10518	-3.14577	-3.83279	-3.1807
NM_002272	KRT4	keratin 4	NM_002272	NM_002272	Hs.654610	3851	ENST00000548097	THC2465239	GO:0005198(structural molecule activity)|GO:0005882(intermediate filament)|GO:0007010(cytoskeleton organization)|GO:0030855(epithelial cell differentiation)|GO:0045095(keratin filament)|GO:0050680(negative regulation of epithelial cell proliferation)	chr12:53200570-53200511	hs|12q13.13	9.34848	6.65003	6.58534	6.36296	6.40026	6.38924	10.5815	6.00395	-2.69845	-2.76314	-2.98553	-2.94822	-2.95924	-4.57754	-3.15535
NM_015982	YBX2	Y box binding protein 2	NM_015982	NM_015982	Hs.567494	51087	ENST00000007699		GO:0003677(DNA binding)|GO:0003682(chromatin binding)|GO:0003730(mRNA 3'-UTR binding)|GO:0005634(nucleus)|GO:0005737(cytoplasm)|GO:0005844(polysome)|GO:0006355(regulation of transcription, DNA-dependent)|GO:0006366(transcription from RNA polymerase II promoter)|GO:0007283(spermatogenesis)|GO:0007286(spermatid development)|GO:0008289(lipid binding)|GO:0009386(translational attenuation)|GO:0017148(…	chr17:7191649-7191590	hs|17p13.1	11.601	8.2447	12.0642	9.2455	9.48448	8.07071	10.3725	6.04293	-3.35635	0.463118	-2.35554	-2.11656	-3.53033	-4.32958	-3.13767
NM_024875	SYNPO2L	synaptopodin 2-like	NM_024875	NM_024875	Hs.645273	79933	ENST00000394810	THC2475029	GO:0003779(actin binding)|GO:0005737(cytoplasm)|GO:0005856(cytoskeleton)	chr10:75405457-75405398	hs|10q22.2	7.51848	4.38242	4.6194	3.81874	4.33191	4.76106	4.24327	4.49091	-3.13606	-2.89908	-3.69974	-3.18658	-2.75742	0.247643	-3.13578
NM_052907	TMEM132B	transmembrane protein 132B	NM_052907	NM_052907	Hs.524838	114795	ENST00000299308	THC2479084	GO:0003674(molecular_function)|GO:0005575(cellular_component)|GO:0008150(biological_process)|GO:0016020(membrane)|GO:0016021(integral to membrane)	chr12:126138862-126138921	hs|12q24.32	6.98163	3.83291	3.75393	3.69048	4.04694	3.92851	4.15885	4.49291	-3.14872	-3.2277	-3.29114	-2.93469	-3.05312	0.334056	-3.13107
NM_017578	ROPN1	rhophilin associated tail protein 1	NM_017578	NM_017578	Hs.567516	54763	ENST00000405845	THC2487409	GO:0007165(signal transduction)|GO:0008603(cAMP-dependent protein kinase regulator activity)	chr3:123688041-123687982	hs|3q21.1	7.16563	4.02406	3.78328	3.93687	4.43351	4.01923	5.08558	4.7289	-3.14157	-3.38236	-3.22877	-2.73212	-3.1464	-0.35668	-3.12624
NM_001008223	C1QL4	complement component 1, q subcomponent-like 4	NM_001008223	NM_001008223	Hs.380386	338761	ENST00000334221	THC2480401	GO:0005576(extracellular region)|GO:0005581(collagen)	chr12:49726319-49726260	hs|12q13.12	8.97363	4.90727	6.57558	5.71122	5.71484	5.02825	6.65503	4.91884	-4.06636	-2.39805	-3.26241	-3.25879	-3.94538	-1.73619	-3.1112
NM_003102	SOD3	superoxide dismutase 3, extracellular	NM_003102	NM_003102	Hs.2420	6649	ENST00000382120	THC2669315	GO:0001666(response to hypoxia)|GO:0004784(superoxide dismutase activity)|GO:0005507(copper ion binding)|GO:0005515(protein binding)|GO:0005576(extracellular region)|GO:0005615(extracellular space)|GO:0005625(soluble fraction)|GO:0005634(nucleus)|GO:0005737(cytoplasm)|GO:0005739(mitochondrion)|GO:0005802(trans-Golgi network)|GO:0005829(cytosol)|GO:0008201(heparin binding)|GO:0008270(zinc ion bind…	chr4:24802400-24802459	hs|4p15.2	11.2	9.66108	11.3453	5.51485	6.3883	8.71784	13.2063	12.1806	-1.53897	0.145304	-5.6852	-4.81175	-2.4822	-1.02569	-3.10876
NM_174936	PCSK9	proprotein convertase subtilisin/kexin type 9	NM_174936	NM_174936	Hs.18844	255738	ENST00000490692	THC2482435	GO:0001822(kidney development)|GO:0001889(liver development)|GO:0001920(negative regulation of receptor recycling)|GO:0002092(positive regulation of receptor internalization)|GO:0004252(serine-type endopeptidase activity)|GO:0005576(extracellular region)|GO:0005615(extracellular space)|GO:0005764(lysosome)|GO:0005770(late endosome)|GO:0005791(rough endoplasmic reticulum)|GO:0006508(proteolysis)|G…	chr1:55530453-55530512	hs|1p32.3	11.5481	8.73613	6.84343	10.3424	10.7665	7.80135	11.8878	8.81927	-2.81196	-4.70466	-1.20568	-0.781576	-3.74674	-3.06857	-3.10752
NM_005021	ENPP3	ectonucleotide pyrophosphatase/phosphodiesterase 3	NM_005021	NM_005021	Hs.486489	5169	ENST00000358229	THC2736140	GO:0003676(nucleic acid binding)|GO:0004528(phosphodiesterase I activity)|GO:0004551(nucleotide diphosphatase activity)|GO:0005044(scavenger receptor activity)|GO:0005576(extracellular region)|GO:0005887(integral to plasma membrane)|GO:0006796(phosphate metabolic process)|GO:0006955(immune response)|GO:0009143(nucleoside triphosphate catabolic process)|GO:0016020(membrane)|GO:0016787(hydrolase ac…	chr6:132061520-132067984	hs|6q23.2	7.60331	4.44916	4.15315	4.19841	4.66688	4.94581	7.0278	4.06876	-3.15416	-3.45016	-3.40491	-2.93643	-2.6575	-2.95904	-3.0937
NM_017565	FAM20A	family with sequence similarity 20, member A	NM_017565	NM_017565	Hs.268874	54757	ENST00000375556	THC2476784	GO:0005576(extracellular region)	chr17:66533427-66533368	hs|17q24.2	8.55769	5.93592	4.46658	5.55023	6.47651	4.91973	5.36063	4.38571	-2.62177	-4.09111	-3.00746	-2.08118	-3.63796	-0.974914	-3.0879
NM_001546	ID4	inhibitor of DNA binding 4, dominant negative helix-loop-helix protein	NM_001546	NM_001546	Hs.519601	3400	ENST00000378700	THC2466308	GO:0000082(G1/S transition of mitotic cell cycle)|GO:0000122(negative regulation of transcription from RNA polymerase II promoter)|GO:0001085(RNA polymerase II transcription factor binding)|GO:0003714(transcription corepressor activity)|GO:0005515(protein binding)|GO:0005634(nucleus)|GO:0005737(cytoplasm)|GO:0006357(regulation of transcription from RNA polymerase II promoter)|GO:0007405(neuroblas…	chr6:19840841-19840900	hs|6p22.3	9.19315	6.63252	8.79878	5.62706	5.79248	5.76587	10.3661	8.07216	-2.56063	-0.394371	-3.56609	-3.40067	-3.42727	-2.29395	-3.04972
NM_000873	ICAM2	intercellular adhesion molecule 2	NM_000873	NM_000873	Hs.431460	3384	ENST00000412356	THC2461498	GO:0001931(uropod)|GO:0005178(integrin binding)|GO:0005886(plasma membrane)|GO:0005887(integral to plasma membrane)|GO:0016337(cell-cell adhesion)|GO:0050776(regulation of immune response)	chr17:62080019-62079960	hs|17q23.3	9.93171	7.19036	6.61333	6.20285	6.42309	8.01747	11.0948	10.3766	-2.74136	-3.31838	-3.72886	-3.50862	-1.91425	-0.718233	-3.04229
NM_001039876	C19orf46	chromosome 19 open reading frame 46	NM_001039876	NM_001039876	Hs.436743	163183	ENST00000465425	NP705045	GO:0003779(actin binding)|GO:0005634(nucleus)|GO:0005640(nuclear outer membrane)|GO:0016020(membrane)|GO:0016021(integral to membrane)|GO:0031309(integral to nuclear outer membrane)|GO:0045198(establishment of epithelial cell apical/basal polarity)	chr19:36494273-36494214	hs|19q13.12	13.3056	10.9255	13.4403	11.1671	11.8772	9.7003	13.4701	7.89818	-2.38005	0.134757	-2.13847	-1.42836	-3.60525	-5.57193	-3.02481
NR_002196	H19	H19, imprinted maternally expressed transcript (non-protein coding)	NR_002196	NR_002196	Hs.533566	NA		THC2510231		chr11:2017020-2016961	hs|11p15.5	8.46186	5.19139	5.8098	5.26792	5.47479	5.44272	4.91338	4.79953	-3.27046	-2.65206	-3.19394	-2.98707	-3.01914	-0.113849	-3.02454
NM_057165	COL6A3	collagen, type VI, alpha 3	NM_057165	NM_057165	Hs.233240	1293	ENST00000392004	THC2499406	GO:0004867(serine-type endopeptidase inhibitor activity)|GO:0005576(extracellular region)|GO:0005581(collagen)|GO:0005589(collagen type VI)|GO:0005615(extracellular space)|GO:0007155(cell adhesion)|GO:0007411(axon guidance)|GO:0007517(muscle organ development)|GO:0009749(response to glucose stimulus)|GO:0030414(peptidase inhibitor activity)|GO:0031012(extracellular matrix)|GO:0042383(sarcolemma)	chr2:238280348-238280289	hs|2q37.3	7.13964	3.88298	5.02561	4.04425	3.59163	4.04127	4.0727	3.95924	-3.25666	-2.11404	-3.09539	-3.54801	-3.09837	-0.113454	-3.0225
NM_000312	PROC	protein C (inactivator of coagulation factors Va and VIIIa)	NM_000312	NM_000312	Hs.224698	5624	ENST00000422777	THC2603887	GO:0004252(serine-type endopeptidase activity)|GO:0005509(calcium ion binding)|GO:0005515(protein binding)|GO:0005576(extracellular region)|GO:0005615(extracellular space)|GO:0005788(endoplasmic reticulum lumen)|GO:0005796(Golgi lumen)|GO:0005886(plasma membrane)|GO:0006508(proteolysis)|GO:0007596(blood coagulation)|GO:0008233(peptidase activity)|GO:0017187(peptidyl-glutamic acid carboxylation)|G…	chr2:128186439-128186498	hs|2q14.3	7.00437	4.46887	4.61865	4.39662	4.53308	4.58281	10.5908	4.89816	-2.5355	-2.38572	-2.60775	-2.47129	-2.42156	-5.69261	-3.01907
NM_000168	GLI3	GLI family zinc finger 3	NM_000168	NM_000168	Hs.21509	2737	ENST00000395925	THC2625455	GO:0000122(negative regulation of transcription from RNA polymerase II promoter)|GO:0001656(metanephros development)|GO:0001658(branching involved in ureteric bud morphogenesis)|GO:0001701(in utero embryonic development)|GO:0002052(positive regulation of neuroblast proliferation)|GO:0003682(chromatin binding)|GO:0003700(sequence-specific DNA binding transcription factor activity)|GO:0005515(prote…	chr7:42000649-42000590	hs|7p14.1	7.44747	5.56317	4.48692	4.05134	4.04669	4.07263	10.8759	11.7999	-1.8843	-2.96054	-3.39612	-3.40077	-3.37483	0.924001	-3.00331
NM_032348	MXRA8	matrix-remodelling associated 8	NM_032348	NM_032348	Hs.515687	54587	ENST00000476718	THC2627135	GO:0016020(membrane)|GO:0016021(integral to membrane)	chr1:1289597-1289452	hs|1p36.33	7.13294	4.20996	4.11909	4.36059	3.92083	4.18828	4.25501	5.03413	-2.92299	-3.01386	-2.77235	-3.21212	-2.94467	0.77912	-2.9732
NM_001114937	SH2D1A	SH2 domain containing 1A	NM_001114937	NM_001114937	Hs.349094	4068	ENST00000394475	NP080033	GO:0005070(SH3/SH2 adaptor activity)|GO:0005737(cytoplasm)|GO:0006959(humoral immune response)|GO:0006968(cellular defense response)|GO:0007267(cell-cell signaling)|GO:0045954(positive regulation of natural killer cell mediated cytotoxicity)	chrX:123480511-123480570	hs|Xq25	7.7477	4.98922	4.80163	4.61752	4.74121	4.82289	5.26971	5.45314	-2.75849	-2.94607	-3.13018	-3.0065	-2.92481	0.183429	-2.95321
NM_019010	KRT20	keratin 20	NM_019010	NM_019010	Hs.84905	54474	ENST00000167588	THC2699829	GO:0005200(structural constituent of cytoskeleton)|GO:0005515(protein binding)|GO:0005737(cytoplasm)|GO:0005794(Golgi apparatus)|GO:0005882(intermediate filament)|GO:0006915(apoptosis)|GO:0033554(cellular response to stress)|GO:0045109(intermediate filament organization)|GO:0050708(regulation of protein secretion)	chr17:39032591-39032532	hs|17q21.2	7.77691	4.80501	4.61909	4.82654	4.93503	4.95205	4.55534	4.42567	-2.9719	-3.15782	-2.95037	-2.84188	-2.82486	-0.12967	-2.94937
NR_037841	MACROD2-AS1	MACROD2 antisense RNA 1 (non-protein coding)	NR_037841	NR_037841		NA	ENST00000455291	THC2611523		chr20:14868804-14868745	hs|20p12.1	7.22191	3.86492	4.13764	4.24438	4.27645	4.90966	4.10603	4.06876	-3.35699	-3.08426	-2.97753	-2.94546	-2.31225	-0.0372731	-2.9353
NM_014207	CD5	CD5 molecule	NM_014207	NM_014207	Hs.58685	921	ENST00000347785	THC2463150	GO:0001948(glycoprotein binding)|GO:0004872(receptor activity)|GO:0004888(transmembrane receptor activity)|GO:0005044(scavenger receptor activity)|GO:0005515(protein binding)|GO:0005886(plasma membrane)|GO:0005887(integral to plasma membrane)|GO:0008037(cell recognition)|GO:0008283(cell proliferation)|GO:0008624(induction of apoptosis by extracellular signals)|GO:0009897(external side of plasma m…	chr11:60895260-60895319	hs|11q12.2	7.07007	4.26085	4.53593	4.11644	3.70955	4.1162	3.84547	4.10165	-2.80923	-2.53414	-2.95363	-3.36052	-2.95387	0.256179	-2.92228
NM_173803	MPV17L	MPV17 mitochondrial membrane protein-like	NM_173803	NM_173803	Hs.720673	255027	ENST00000287594	NP1465010	GO:0005739(mitochondrion)|GO:0005777(peroxisome)|GO:0005778(peroxisomal membrane)|GO:0016020(membrane)|GO:0016021(integral to membrane)	chr16:15501797-15501856	hs|16p13.11	8.3503	5.18583	4.92183	4.84227	5.39683	5.09591	8.45983	7.32243	-3.16448	-3.42847	-3.50803	-2.95347	-3.25439	-1.1374	-2.90771
NM_000860	HPGD	hydroxyprostaglandin dehydrogenase 15-(NAD)	NM_000860	NM_000860	Hs.596913	3248	ENST00000296522	THC2623240	GO:0000166(nucleotide binding)|GO:0003824(catalytic activity)|GO:0004957(prostaglandin E receptor activity)|GO:0005634(nucleus)|GO:0005730(nucleolus)|GO:0005737(cytoplasm)|GO:0005829(cytosol)|GO:0006629(lipid metabolic process)|GO:0006631(fatty acid metabolic process)|GO:0006693(prostaglandin metabolic process)|GO:0007179(transforming growth factor beta receptor signaling pathway)|GO:0007565(fema…	chr4:175411745-175411686	hs|4q34.1	10.3835	8.32852	9.90416	6.86848	7.44252	8.0539	9.63824	5.99935	-2.05493	-0.479299	-3.51498	-2.94094	-2.32956	-3.63889	-2.89586
NM_001195076	C19orf81	chromosome 19 open reading frame 81	NM_001195076	NM_001195076	Hs.531650	NA	ENST00000490451			chr19:51162508-51162567	hs|19q13.33	10.6561	8.88606	8.29726	7.35341	7.99965	6.5628	11.061	7.88514	-1.77008	-2.35889	-3.30274	-2.65649	-4.09335	-3.17588	-2.89291
NM_033086	FGD3	FYVE, RhoGEF and PH domain containing 3	NM_033086	NM_033086	Hs.411081	89846	ENST00000337352	THC2464016	GO:0001726(ruffle)|GO:0005085(guanyl-nucleotide exchange factor activity)|GO:0005089(Rho guanyl-nucleotide exchange factor activity)|GO:0005622(intracellular)|GO:0005737(cytoplasm)|GO:0005794(Golgi apparatus)|GO:0005829(cytosol)|GO:0005856(cytoskeleton)|GO:0006915(apoptosis)|GO:0007010(cytoskeleton organization)|GO:0007264(small GTPase mediated signal transduction)|GO:0008360(regulation of cell s…	chr9:95798362-95798421	hs|9q22.31	9.03946	5.93147	7.85181	5.71394	5.48042	5.51471	7.74723	5.14392	-3.10799	-1.18766	-3.32553	-3.55905	-3.52476	-2.60331	-2.88472
NM_001244910	FCGR1B	Fc fragment of IgG, high affinity Ib, receptor (CD64)	NM_001244910	NM_001244910	Hs.635062	NA	ENST00000369178	THC2717837	GO:0004872(receptor activity)|GO:0005886(plasma membrane)|GO:0006955(immune response)|GO:0016021(integral to membrane)|GO:0019221(cytokine-mediated signaling pathway)|GO:0019763(immunoglobulin receptor activity)|GO:0019864(IgG binding)|GO:0060333(interferon-gamma-mediated signaling pathway)	chr1:120930098-120930039	hs|1p11.2	7.31919	4.15458	4.88217	4.3018	4.53409	4.46157	4.3112	4.56784	-3.16461	-2.43702	-3.01739	-2.7851	-2.85762	0.256645	-2.85235
NM_001644	APOBEC1	apolipoprotein B mRNA editing enzyme, catalytic polypeptide 1	NM_001644	NM_001644	Hs.560	339	ENST00000229304	THC2472401	GO:0003723(RNA binding)|GO:0004126(cytidine deaminase activity)|GO:0005654(nucleoplasm)|GO:0006396(RNA processing)|GO:0006397(mRNA processing)|GO:0006629(lipid metabolic process)|GO:0006970(response to osmotic stress)|GO:0008270(zinc ion binding)|GO:0009972(cytidine deamination)|GO:0010043(response to zinc ion)|GO:0010332(response to gamma radiation)|GO:0016554(cytidine to uridine editing)|GO:001…	chr12:7805121-7805062	hs|12p13.31	6.57828	3.61215	3.45037	3.75388	4.35752	3.48569	3.46963	3.88257	-2.96613	-3.12791	-2.8244	-2.22076	-3.09259	0.412943	-2.84636
NM_000597	IGFBP2	insulin-like growth factor binding protein 2, 36kDa	NM_000597	NM_000597	Hs.438102	3485	ENST00000490362	THC2466327	GO:0001558(regulation of cell growth)|GO:0005515(protein binding)|GO:0005576(extracellular region)|GO:0005615(extracellular space)|GO:0006950(response to stress)|GO:0007165(signal transduction)|GO:0007565(female pregnancy)|GO:0007568(aging)|GO:0007584(response to nutrient)|GO:0009612(response to mechanical stimulus)|GO:0010226(response to lithium ion)|GO:0016324(apical plasma membrane)|GO:0031410…	chr2:217529086-217529145	hs|2q35	10.9647	9.73292	7.9758	7.4999	8.59686	6.8727	12.7849	14.5213	-1.23181	-2.98893	-3.46483	-2.36786	-4.09203	1.73636	-2.82909
NM_004929	CALB1	calbindin 1, 28kDa	NM_004929	NM_004929	Hs.65425	793	ENST00000469032	THC2605215	GO:0005499(vitamin D binding)|GO:0005509(calcium ion binding)|GO:0005622(intracellular)|GO:0005634(nucleus)|GO:0005737(cytoplasm)|GO:0005829(cytosol)|GO:0007611(learning or memory)|GO:0007626(locomotory behavior)|GO:0030424(axon)|GO:0030425(dendrite)|GO:0043025(neuronal cell body)|GO:0048167(regulation of synaptic plasticity)	chr8:91071759-91071700	hs|8q21.3	9.27939	7.71853	7.81426	5.66528	4.63268	6.46016	3.90626	4.13659	-1.56086	-1.46513	-3.6141	-4.64671	-2.81922	0.230329	-2.8212
NM_207446	FAM174B	family with sequence similarity 174, member B	NM_207446	NM_207446	Hs.27373	400451	ENST00000557398	THC2462674	GO:0016020(membrane)|GO:0016021(integral to membrane)	chr15:93160848-93160789	hs|15q26.1	8.63721	6.02229	7.07613	5.66941	5.57356	5.76346	11.9972	8.29287	-2.61491	-1.56108	-2.96779	-3.06364	-2.87375	-3.70434	-2.79759
BC005372	MGC12488	uncharacterized protein MGC12488		BC005372	Hs.659351	84786				chr3:33590679-33590620	hs|3p22.3	9.31987	6.43755	6.49242	6.68172	6.30571	6.7117	6.28048	6.22342	-2.88232	-2.82746	-2.63816	-3.01417	-2.60818	-0.057063	-2.79406
NM_001004019	FBLN2	fibulin 2	NM_001004019	NM_001004019	Hs.198862	2199	ENST00000492059	NP1157898	GO:0005201(extracellular matrix structural constituent)|GO:0005509(calcium ion binding)|GO:0005576(extracellular region)|GO:0005578(proteinaceous extracellular matrix)	chr3:13679466-13679525	hs|3p25.1	8.0957	5.09678	5.39773	5.35414	5.36664	5.3103	7.884	9.31711	-2.99892	-2.69797	-2.74156	-2.72907	-2.78541	1.43311	-2.79058
NM_000446	PON1	paraoxonase 1	NM_000446	NM_000446	Hs.370995	5444	ENST00000222381	THC2473874	GO:0004063(aryldialkylphosphatase activity)|GO:0004064(arylesterase activity)|GO:0005509(calcium ion binding)|GO:0005543(phospholipid binding)|GO:0005576(extracellular region)|GO:0005615(extracellular space)|GO:0005792(microsome)|GO:0006629(lipid metabolic process)|GO:0008203(cholesterol metabolic process)|GO:0009605(response to external stimulus)|GO:0009636(response to toxin)|GO:0010875(positive…	chr7:94927746-94927687	hs|7q21.3	7.21656	4.55626	4.50291	4.22649	4.62292	4.29668	5.16186	4.72637	-2.66031	-2.71366	-2.99007	-2.59364	-2.91988	-0.435488	-2.77551
NM_138567	SYT8	synaptotagmin VIII	NM_138567	NM_138567	Hs.161031	90019	ENST00000535046	NP167084	GO:0001669(acrosomal vesicle)|GO:0005215(transporter activity)|GO:0005737(cytoplasm)|GO:0005886(plasma membrane)|GO:0007340(acrosome reaction)|GO:0008021(synaptic vesicle)|GO:0016021(integral to membrane)|GO:0031410(cytoplasmic vesicle)|GO:0031988(membrane-bounded vesicle)|GO:0048306(calcium-dependent protein binding)	chr11:1858202-1858261	hs|11p15.5	8.20381	5.23438	6.03665	5.00982	5.50848	5.50863	5.85281	5.83437	-2.96943	-2.16716	-3.194	-2.69533	-2.69518	-0.0184416	-2.74422
NM_000509	FGG	fibrinogen gamma chain	NM_000509	NM_000509	Hs.546255	2266	ENST00000492082	NP1190052	GO:0002576(platelet degranulation)|GO:0005102(receptor binding)|GO:0005576(extracellular region)|GO:0005577(fibrinogen complex)|GO:0005615(extracellular space)|GO:0005886(plasma membrane)|GO:0005938(cell cortex)|GO:0007165(signal transduction)|GO:0007596(blood coagulation)|GO:0009897(external side of plasma membrane)|GO:0030168(platelet activation)|GO:0030674(protein binding, bridging)|GO:0031091…	chr4:155526124-155526065	hs|4q31.3	12.6992	11.2733	8.11847	9.91758	11.4968	8.97202	4.01525	4.49945	-1.42584	-4.58068	-2.78158	-1.20239	-3.72713	0.484201	-2.74352
NM_005727	TSPAN1	tetraspanin 1	NM_005727	NM_005727	Hs.38972	10103	ENST00000475163	THC2535731	GO:0005765(lysosomal membrane)|GO:0016020(membrane)|GO:0016021(integral to membrane)	chr1:46651173-46651232	hs|1p34.1	13.5365	10.7629	10.7435	12.3226	12.2875	11.21	14.1495	8.14643	-2.77364	-2.79301	-1.21396	-1.24904	-2.32653	-6.0031	-2.72655
NM_001793	CDH3	cadherin 3, type 1, P-cadherin (placental)	NM_001793	NM_001793	Hs.191842	1001	ENST00000264012	THC2466423	GO:0005509(calcium ion binding)|GO:0005886(plasma membrane)|GO:0005913(cell-cell adherens junction)|GO:0007155(cell adhesion)|GO:0007156(homophilic cell adhesion)|GO:0007601(visual perception)|GO:0016021(integral to membrane)|GO:0034329(cell junction assembly)|GO:0034332(adherens junction organization)|GO:0045216(cell-cell junction organization)|GO:0050896(response to stimulus)	chr16:68732812-68732871	hs|16q22.1	15.2793	13.9141	14.0577	14.1003	14.728	13.4411	14.7521	6.75552	-1.36521	-1.22159	-1.17899	-0.551228	-1.83815	-7.99654	-2.7201
NM_002674	PMCH	pro-melanin-concentrating hormone	NM_002674	NM_002674	Hs.707990	5367	ENST00000329406	THC2478315	GO:0002027(regulation of heart rate)|GO:0005576(extracellular region)|GO:0005615(extracellular space)|GO:0005634(nucleus)|GO:0007165(signal transduction)|GO:0007204(elevation of cytosolic calcium ion concentration)|GO:0007218(neuropeptide signaling pathway)|GO:0007268(synaptic transmission)|GO:0007275(multicellular organismal development)|GO:0007283(spermatogenesis)|GO:0007595(lactation)|GO:00076…	chr12:102590400-102590341	hs|12q23.2	7.6703	5.56732	5.08302	4.56671	4.87054	4.80534	4.51777	4.64382	-2.10298	-2.58729	-3.1036	-2.79976	-2.86496	0.126047	-2.69172
ENST00000489404	PRPS2	phosphoribosyl pyrophosphate synthetase 2				5634	ENST00000489404		GO:0000166(nucleotide binding)|GO:0000287(magnesium ion binding)|GO:0004749(ribose phosphate diphosphokinase activity)|GO:0005524(ATP binding)|GO:0006139(nucleobase, nucleoside, nucleotide and nucleic acid metabolic process)|GO:0009116(nucleoside metabolic process)|GO:0009156(ribonucleoside monophosphate biosynthetic process)|GO:0009165(nucleotide biosynthetic process)|GO:0016301(kinase activity)…	chrX:12828415-12828474	hs|Xp22.2	7.16663	4.70924	4.91225	4.18803	3.91668	4.66352	5.77759	5.78869	-2.45739	-2.25437	-2.9786	-3.24995	-2.50311	0.0110972	-2.68868
NM_001136007	FXYD3	FXYD domain containing ion transport regulator 3	NM_001136007	NM_001136007	Hs.301350	5349	ENST00000535103	THC2637713	GO:0005216(ion channel activity)|GO:0005254(chloride channel activity)|GO:0005789(endoplasmic reticulum membrane)|GO:0005792(microsome)|GO:0005887(integral to plasma membrane)|GO:0006811(ion transport)|GO:0006821(chloride transport)|GO:0016020(membrane)|GO:0034707(chloride channel complex)|GO:0050790(regulation of catalytic activity)|GO:0051117(ATPase binding)	chr19:35614472-35614531	hs|19q13.12	7.41723	5.93968	5.83291	6.09157	6.16286	5.25973	12.9749	4.68276	-1.47755	-1.58432	-1.32567	-1.25437	-2.1575	-8.29211	-2.68192
NM_181644	MFSD4	major facilitator superfamily domain containing 4	NM_181644	NM_181644	Hs.567714	148808	ENST00000367147	THC2514128	GO:0016020(membrane)|GO:0016021(integral to membrane)|GO:0055085(transmembrane transport)	chr1:205571081-205571140	hs|1q32.1	8.03813	5.43232	4.7199	5.80178	6.56694	5.16091	8.20987	4.66732	-2.6058	-3.31823	-2.23635	-1.47119	-2.87722	-3.54256	-2.67522
NM_003385	VSNL1	visinin-like 1	NM_003385	NM_003385	Hs.444212	7447	ENST00000404666	THC2603213	GO:0005509(calcium ion binding)	chr2:17837224-17837283	hs|2p24.2	6.55667	4.04826	3.862	3.80564	3.41805	4.29805	6.51118	5.5242	-2.50841	-2.69467	-2.75103	-3.13861	-2.25862	-0.986977	-2.67027
NM_001013254	LSP1	lymphocyte-specific protein 1	NM_001013254	NM_001013254	Hs.56729	4046	ENST00000406638	THC2495116	GO:0003779(actin binding)|GO:0004871(signal transducer activity)|GO:0005794(Golgi apparatus)|GO:0005886(plasma membrane)|GO:0006928(cellular component movement)|GO:0006935(chemotaxis)|GO:0006968(cellular defense response)|GO:0015629(actin cytoskeleton)	chr11:1913364-1913423	hs|11p15.5	7.90842	4.59227	5.59313	5.40296	5.47263	5.17322	7.11535	7.77568	-3.31615	-2.31529	-2.50546	-2.43579	-2.7352	0.660332	-2.66158
NM_030797	FAM49A	family with sequence similarity 49, member A	NM_030797	NM_030797	Hs.467769	81553	ENST00000406434	THC2620152	GO:0005622(intracellular)	chr2:16736356-16734228	hs|2p24.2	7.02425	4.69202	6.739	4.47481	4.64666	4.32917	8.74757	5.47468	-2.33222	-0.285242	-2.54944	-2.37758	-2.69508	-3.27289	-2.64544
NM_001170693	CAGE1	cancer antigen 1	NM_001170693	NM_001170693	Hs.721486	285782	ENST00000542431	THC2602007		chr6:7366097-7366038	hs|6p24.3	6.75763	4.02406	4.50557	3.969	3.86862	4.20532	5.43679	4.44261	-2.73357	-2.25206	-2.78863	-2.88901	-2.55231	-0.994179	-2.64311
NM_017763	RNF43	ring finger protein 43	NM_017763	NM_017763	Hs.584916	54894	ENST00000407977	THC2476115	GO:0005515(protein binding)|GO:0005634(nucleus)|GO:0005635(nuclear envelope)|GO:0005783(endoplasmic reticulum)|GO:0005789(endoplasmic reticulum membrane)|GO:0008270(zinc ion binding)|GO:0016020(membrane)|GO:0016021(integral to membrane)|GO:0016874(ligase activity)|GO:0046872(metal ion binding)	chr17:56431122-56431063	hs|17q22	9.7885	7.63457	7.14287	7.88547	7.92642	7.10457	11.5988	7.00853	-2.15393	-2.64563	-1.90303	-1.86209	-2.68393	-4.59027	-2.63981
NM_015039	NMNAT2	nicotinamide nucleotide adenylyltransferase 2	NM_015039	NM_015039	Hs.497123	23057	ENST00000287713	THC2477343	GO:0000139(Golgi membrane)|GO:0000166(nucleotide binding)|GO:0000309(nicotinamide-nucleotide adenylyltransferase activity)|GO:0004515(nicotinate-nucleotide adenylyltransferase activity)|GO:0005524(ATP binding)|GO:0005634(nucleus)|GO:0005737(cytoplasm)|GO:0005794(Golgi apparatus)|GO:0006766(vitamin metabolic process)|GO:0006767(water-soluble vitamin metabolic process)|GO:0009058(biosynthetic proce…	chr1:183217840-183217781	hs|1q25.3	7.20354	4.98026	4.59711	4.4008	5.14703	5.34733	9.98819	5.69478	-2.22328	-2.60643	-2.80273	-2.05651	-1.85621	-4.29341	-2.63976
NM_014696	GPRIN2	G protein regulated inducer of neurite outgrowth 2	NM_014696	NM_014696	Hs.523375	9721	ENST00000374317	THC2479073		chr10:47000509-47000568	hs|10q11.22	7.79323	6.4787	9.83588	4.32255	3.78432	5.11949	11.8883	10.2744	-1.31453	2.04265	-3.47068	-4.00891	-2.67374	-1.61396	-2.61636
NM_001017970	TMEM30B	transmembrane protein 30B	NM_001017970	NM_001017970	Hs.146180	161291	ENST00000355702	THC2505501	GO:0005515(protein binding)|GO:0016020(membrane)|GO:0016021(integral to membrane)|GO:0070863(positive regulation of protein exit from endoplasmic reticulum)	chr14:61744747-61744688	hs|14q23.1	12.8258	11.3862	11.4684	11.7518	12.3041	11.234	13.2976	5.68368	-1.43964	-1.35741	-1.07397	-0.521697	-1.59178	-7.6139	-2.61534
NM_002345	LUM	lumican	NM_002345	NM_002345	Hs.406475	4060	ENST00000548071	THC2589785	GO:0005201(extracellular matrix structural constituent)|GO:0005518(collagen binding)|GO:0005576(extracellular region)|GO:0005578(proteinaceous extracellular matrix)|GO:0005583(fibrillar collagen)|GO:0005615(extracellular space)|GO:0007601(visual perception)|GO:0014070(response to organic cyclic compound)|GO:0030199(collagen fibril organization)|GO:0031012(extracellular matrix)|GO:0051216(cartilag…	chr12:91497705-91497646	hs|12q21.33	6.86283	3.92851	5.45135	3.98117	3.99009	3.9088	3.80665	9.99341	-2.93432	-1.41148	-2.88166	-2.87274	-2.95403	6.18676	-2.61085
NM_182601	C10orf81	chromosome 10 open reading frame 81	NM_182601	NM_182601	Hs.228320	79949	ENST00000369310	THC2602287		chr10:115537419-115537478	hs|10q25.3	7.84713	5.44942	4.31091	5.40016	5.70929	4.85059	6.56266	4.42664	-2.39771	-3.53622	-2.44697	-2.13784	-2.99654	-2.13602	-2.60855
NM_001024858	SPTB	spectrin, beta, erythrocytic	NM_001024858	NM_001024858	Hs.417303	6710	ENST00000556626	THC2537521	GO:0003779(actin binding)|GO:0005200(structural constituent of cytoskeleton)|GO:0005515(protein binding)|GO:0005737(cytoplasm)|GO:0005829(cytosol)|GO:0005938(cell cortex)|GO:0007411(axon guidance)|GO:0008091(spectrin)|GO:0009986(cell surface)|GO:0014731(spectrin-associated cytoskeleton)|GO:0015629(actin cytoskeleton)|GO:0031235(intrinsic to internal side of plasma membrane)|GO:0043234(protein com…	chr14:65216731-65216388	hs|14q23.3	7.73563	5.35304	5.21836	5.18439	5.56149	5.04938	8.86828	5.60475	-2.38258	-2.51727	-2.55123	-2.17414	-2.68624	-3.26353	-2.59583
NM_004617	TM4SF4	transmembrane 4 L six family member 4	NM_004617	NM_004617	Hs.133527	7104	ENST00000463068	THC2728876	GO:0016020(membrane)|GO:0016021(integral to membrane)|GO:0042246(tissue regeneration)	chr3:149216588-149216647	hs|3q25.1	9.54632	7.38658	6.01583	7.04065	7.7249	6.6704	4.98917	5.53315	-2.15974	-3.53049	-2.50567	-1.82142	-2.87592	0.543978	-2.57865
NM_147130	NCR3	natural cytotoxicity triggering receptor 3	NM_147130	NM_147130	Hs.509513	259197	ENST00000376073	THC2477832	GO:0004872(receptor activity)|GO:0005886(plasma membrane)|GO:0005887(integral to plasma membrane)|GO:0006954(inflammatory response)|GO:0006955(immune response)|GO:0008037(cell recognition)|GO:0045954(positive regulation of natural killer cell mediated cytotoxicity)	chr6:31556758-31556699	hs|6p21.33	7.66712	5.05147	4.94463	5.51441	4.81056	5.18323	4.78446	5.05187	-2.61566	-2.7225	-2.15271	-2.85656	-2.48389	0.267418	-2.56627
NM_004669	CLIC3	chloride intracellular channel 3	NM_004669	NM_004669	Hs.64746	9022		THC2472278	GO:0005244(voltage-gated ion channel activity)|GO:0005247(voltage-gated chloride channel activity)|GO:0005254(chloride channel activity)|GO:0005515(protein binding)|GO:0005634(nucleus)|GO:0005737(cytoplasm)|GO:0006811(ion transport)|GO:0006821(chloride transport)|GO:0007165(signal transduction)|GO:0016020(membrane)|GO:0016021(integral to membrane)|GO:0034707(chloride channel complex)	chr9:139889119-139889060	hs|9q34.3	11.1021	8.45688	9.87026	8.37465	8.08385	7.94021	11.9244	14.3322	-2.64518	-1.2318	-2.72741	-3.01821	-3.16185	2.40782	-2.55689
NM_001144829	FMO5	flavin containing monooxygenase 5	NM_001144829	NM_001144829	Hs.642706	2330	ENST00000441068	THC2655612	GO:0004497(monooxygenase activity)|GO:0004499(flavin-containing monooxygenase activity)|GO:0005783(endoplasmic reticulum)|GO:0005792(microsome)|GO:0008150(biological_process)|GO:0016020(membrane)|GO:0016021(integral to membrane)|GO:0031227(intrinsic to endoplasmic reticulum membrane)|GO:0050660(flavin adenine dinucleotide binding)|GO:0050661(NADP binding)|GO:0055114(oxidation-reduction process)	chr1:146656056-146655997	hs|1q21.1	7.82102	4.9679	4.6269	5.36122	6.36386	4.86521	8.00024	5.62285	-2.85312	-3.19412	-2.4598	-1.45716	-2.95581	-2.37738	-2.54957
NM_001129	AEBP1	AE binding protein 1	NM_001129	NM_001129	Hs.439463	165	ENST00000413907	THC2469029	GO:0001501(skeletal system development)|GO:0003677(DNA binding)|GO:0003700(sequence-specific DNA binding transcription factor activity)|GO:0003714(transcription corepressor activity)|GO:0004180(carboxypeptidase activity)|GO:0004181(metallocarboxypeptidase activity)|GO:0005576(extracellular region)|GO:0005615(extracellular space)|GO:0005634(nucleus)|GO:0005737(cytoplasm)|GO:0006355(regulation of t…	chr7:44153822-44153881	hs|7p13	6.41453	3.84631	3.98873	3.96665	3.49782	4.09912	8.83098	9.43067	-2.56822	-2.4258	-2.44788	-2.91671	-2.31541	0.599691	-2.5348
NM_019120	PCDHB8	protocadherin beta 8	NM_019120	NM_019120	Hs.287793	56128	ENST00000239444		GO:0005509(calcium ion binding)|GO:0005886(plasma membrane)|GO:0007155(cell adhesion)|GO:0007156(homophilic cell adhesion)|GO:0016021(integral to membrane)	chr5:140559850-140559909	hs|5q31.3	9.78961	7.29509	9.45415	6.65074	7.60984	6.75151	10.8709	9.09335	-2.49452	-0.33546	-3.13887	-2.17977	-3.0381	-1.77751	-2.52575
NM_020214	PARP6	poly (ADP-ribose) polymerase family, member 6	NM_020214	NM_020214	Hs.270244	56965	ENST00000336471	NP710260	GO:0003950(NAD+ ADP-ribosyltransferase activity)|GO:0016757(transferase activity, transferring glycosyl groups)	chr15:72550438-72550379	hs|15q23	7.14048	4.49424	4.57198	4.58299	4.86046	4.64233	10.0123	10.7214	-2.64624	-2.5685	-2.55749	-2.28002	-2.49815	0.709135	-2.51008
NM_032567	SPZ1	spermatogenic leucine zipper 1	NM_032567	NM_032567	Hs.519403	84654	ENST00000296739	NP498553	GO:0003677(DNA binding)|GO:0005634(nucleus)|GO:0005737(cytoplasm)|GO:0006355(regulation of transcription, DNA-dependent)	chr5:79616947-79617006	hs|5q14.1	5.98371	3.54996	3.68284	2.52444	4.18298	3.44271	3.8697	3.82507	-2.43375	-2.30087	-3.45927	-1.80073	-2.541	-0.0446283	-2.50713
NM_000204	CFI	complement factor I	NM_000204	NM_000204	Hs.312485	3426	ENST00000512148	THC2602812	GO:0004252(serine-type endopeptidase activity)|GO:0005044(scavenger receptor activity)|GO:0005576(extracellular region)|GO:0005615(extracellular space)|GO:0006508(proteolysis)|GO:0006958(complement activation, classical pathway)|GO:0008233(peptidase activity)|GO:0016020(membrane)|GO:0045087(innate immune response)	chr4:110662123-110662064	hs|4q25	12.1012	9.3445	9.8332	9.48888	10.3135	9.03334	6.86488	6.38932	-2.75675	-2.26805	-2.61237	-1.78778	-3.06791	-0.475559	-2.49857
NM_024306	FA2H	fatty acid 2-hydroxylase	NM_024306	NM_024306	Hs.461329	79152	ENST00000219368	THC2490685	GO:0005783(endoplasmic reticulum)|GO:0005789(endoplasmic reticulum membrane)|GO:0005792(microsome)|GO:0006633(fatty acid biosynthetic process)|GO:0006665(sphingolipid metabolic process)|GO:0006810(transport)|GO:0008219(cell death)|GO:0016020(membrane)|GO:0016021(integral to membrane)|GO:0016491(oxidoreductase activity)|GO:0020037(heme binding)|GO:0022900(electron transport chain)|GO:0046872(metal…	chr16:74747023-74746964	hs|16q23.1	12.3662	10.4383	13.8866	10.6424	10.8988	10.8929	12.6278	6.76448	-1.92783	1.5204	-1.72374	-1.46731	-1.4733	-5.86337	-2.49111
NM_003282	TNNI2	troponin I type 2 (skeletal, fast)	NM_003282	NM_003282	Hs.523403	7136	ENST00000381906	THC2467502	GO:0003009(skeletal muscle contraction)|GO:0003779(actin binding)|GO:0005515(protein binding)|GO:0005634(nucleus)|GO:0005829(cytosol)|GO:0005861(troponin complex)|GO:0030049(muscle filament sliding)|GO:0031014(troponin T binding)|GO:0045893(positive regulation of transcription, DNA-dependent)	chr11:1862437-1862744	hs|11p15.5	7.87159	5.13283	6.36837	4.96	5.28652	5.19227	5.60808	5.23566	-2.73877	-1.50323	-2.9116	-2.58507	-2.67933	-0.372429	-2.4836
ENST00000402929	HNF1A	HNF1 homeobox A		X71347		6927	ENST00000402929	NP1174009	GO:0001077(RNA polymerase II core promoter proximal region sequence-specific DNA binding transcription factor activity involved in positive regulation of transcription)|GO:0001750(photoreceptor outer segment)|GO:0001824(blastocyst development)|GO:0001889(liver development)|GO:0001890(placenta development)|GO:0003677(DNA binding)|GO:0003690(double-stranded DNA binding)|GO:0003700(sequence-specific…	chr12:121435710-121435769	hs|12q24.31	7.5076	4.64936	5.28646	4.75699	5.19911	5.23676	4.56623	4.68292	-2.85824	-2.22114	-2.75061	-2.30849	-2.27084	0.116683	-2.48186
NM_178839	LRRTM1	leucine rich repeat transmembrane neuronal 1	NM_178839	NM_178839	Hs.591580	347730	ENST00000409148	THC2648558	GO:0003674(molecular_function)|GO:0005783(endoplasmic reticulum)|GO:0005789(endoplasmic reticulum membrane)|GO:0008150(biological_process)|GO:0009986(cell surface)|GO:0016020(membrane)|GO:0016021(integral to membrane)|GO:0030424(axon)|GO:0030426(growth cone)	chr2:80529291-80529232	hs|2p12	6.99444	4.85127	4.72876	4.77631	4.66688	4.78703	8.88	5.15578	-2.14317	-2.26568	-2.21813	-2.32756	-2.20741	-3.72422	-2.48103
NM_000216	KAL1	Kallmann syndrome 1 sequence	NM_000216	NM_000216	Hs.521869	3730	ENST00000262648	THC2604583	GO:0004867(serine-type endopeptidase inhibitor activity)|GO:0005201(extracellular matrix structural constituent)|GO:0005576(extracellular region)|GO:0005578(proteinaceous extracellular matrix)|GO:0005615(extracellular space)|GO:0005886(plasma membrane)|GO:0006928(cellular component movement)|GO:0006935(chemotaxis)|GO:0007155(cell adhesion)|GO:0007411(axon guidance)|GO:0008201(heparin binding)|GO:…	chrX:8497292-8497233	hs|Xp22.31	6.66863	4.16694	4.18676	3.90926	3.96628	4.138	8.65385	6.88557	-2.50169	-2.48187	-2.75937	-2.70234	-2.53063	-1.76829	-2.45736
NM_030630	C17orf28	chromosome 17 open reading frame 28	NM_030630	NM_030630	Hs.11067	283987	ENST00000318565	THC2466186	GO:0005886(plasma membrane)|GO:0016021(integral to membrane)	chr17:72946899-72946840	hs|17q25.1	10.6279	7.83162	8.2517	9.34344	9.56534	7.38502	12.725	8.75476	-2.7963	-2.37621	-1.28447	-1.06257	-3.24289	-3.97022	-2.45544
NM_001166703	FAM104B	family with sequence similarity 104, member B	NM_001166703	NM_001166703	Hs.415414	NA	ENST00000425133	THC2622996		chrX:55171809-55171750	hs|Xp11.21	6.65294	4.37931	4.17952	4.26755	4.16151	4.00123	4.23092	4.20225	-2.27363	-2.47342	-2.38539	-2.49143	-2.65171	-0.0286749	-2.45511
NM_001323	CST6	cystatin E/M	NM_001323	NM_001323	Hs.139389	1474	ENST00000312134	THC2473434	GO:0001533(cornified envelope)|GO:0004869(cysteine-type endopeptidase inhibitor activity)|GO:0005576(extracellular region)|GO:0008544(epidermis development)|GO:0009653(anatomical structure morphogenesis)|GO:0030414(peptidase inhibitor activity)	chr11:65780838-65780897	hs|11q13.1	15.5594	13.9281	15.4127	13.0618	12.3839	13.9047	16.2601	12.96	-1.6313	-0.146689	-2.49756	-3.17555	-1.65475	-3.30002	-2.45184
NM_139211	HOPX	HOP homeobox	NM_139211	NM_139211	Hs.619396	84525	ENST00000555760	THC2513398	GO:0001829(trophectodermal cell differentiation)|GO:0003700(sequence-specific DNA binding transcription factor activity)|GO:0005634(nucleus)|GO:0007275(multicellular organismal development)|GO:0043565(sequence-specific DNA binding)|GO:0045596(negative regulation of cell differentiation)	chr4:57514502-57514443	hs|4q12	5.80284	4.59243	4.53217	4.47671	4.84897	4.69056	12.3916	5.05728	-1.21041	-1.27067	-1.32613	-0.953872	-1.11228	-7.33432	-2.45076
NM_020957	PCDHB16	protocadherin beta 16	NM_020957	NM_020957	Hs.147674	57717	ENST00000361016	THC2472175	GO:0005509(calcium ion binding)|GO:0005886(plasma membrane)|GO:0007155(cell adhesion)|GO:0007156(homophilic cell adhesion)|GO:0007268(synaptic transmission)|GO:0007416(synapse assembly)|GO:0016021(integral to membrane)|GO:0016339(calcium-dependent cell-cell adhesion)	chr5:140565335-140565394	hs|5q31.3	8.06796	6.22018	8.01571	4.79957	6.05359	5.08145	9.41487	7.41688	-1.84778	-0.052246	-3.26839	-2.01437	-2.98651	-1.99799	-2.42301
NM_001242638	IL31RA	interleukin 31 receptor A	NM_001242638	NM_001242638	Hs.55378	133396	ENST00000354961	NP1075711	GO:0000165(MAPKKK cascade)|GO:0003713(transcription coactivator activity)|GO:0004872(receptor activity)|GO:0004896(cytokine receptor activity)|GO:0005886(plasma membrane)|GO:0006916(anti-apoptosis)|GO:0006952(defense response)|GO:0007169(transmembrane receptor protein tyrosine kinase signaling pathway)|GO:0007259(JAK-STAT cascade)|GO:0008284(positive regulation of cell proliferation)|GO:0016021(i…	chr5:55195900-55195959	hs|5q11.2	8.48304	5.75236	6.87082	5.73766	5.68867	6.27239	4.70845	7.26647	-2.73068	-1.61222	-2.74538	-2.79437	-2.21065	2.55801	-2.41866
NM_001637	AOAH	acyloxyacyl hydrolase (neutrophil)	NM_001637	NM_001637	Hs.488007	313	ENST00000483864	THC2464550	GO:0003824(catalytic activity)|GO:0004465(lipoprotein lipase activity)|GO:0005576(extracellular region)|GO:0006629(lipid metabolic process)|GO:0006954(inflammatory response)|GO:0008653(lipopolysaccharide metabolic process)|GO:0016788(hydrolase activity, acting on ester bonds)|GO:0050528(acyloxyacyl hydrolase activity)|GO:0050728(negative regulation of inflammatory response)	chr7:36570069-36561708	hs|7p14.2	6.91003	4.89701	4.59515	4.50759	4.00638	4.49981	3.91559	4.8796	-2.01302	-2.31488	-2.40244	-2.90365	-2.41022	0.964016	-2.40884
NM_001024401	SBK1	SH3-binding domain kinase 1	NM_001024401	NM_001024401	Hs.97837	388228	ENST00000341901	THC2696344	GO:0000166(nucleotide binding)|GO:0004674(protein serine/threonine kinase activity)|GO:0005524(ATP binding)|GO:0005737(cytoplasm)|GO:0007420(brain development)|GO:0018105(peptidyl-serine phosphorylation)|GO:0018107(peptidyl-threonine phosphorylation)	chr16:28335082-28335141	hs|16p11.2	8.07373	5.49023	5.48225	6.08138	7.07124	5.84101	9.13318	5.0955	-2.58349	-2.59147	-1.99234	-1.00249	-2.23271	-4.03768	-2.4067
NR_026674	FLJ30679	uncharacterized protein FLJ30679	NR_026674	NR_026674	Hs.97422	146512		THC2483325		chr16:86589793-86589852	hs|16q24.1	7.14689	4.71521	4.89124	4.67576	4.63374	4.79542	4.05977	4.10165	-2.43169	-2.25565	-2.47113	-2.51315	-2.35148	0.0418779	-2.40462
NM_001005196	OR8B4	olfactory receptor, family 8, subfamily B, member 4	NM_001005196	NM_001005196	Hs.553671	283162	ENST00000356130	THC2612205	GO:0004871(signal transducer activity)|GO:0004872(receptor activity)|GO:0004930(G-protein coupled receptor activity)|GO:0004984(olfactory receptor activity)|GO:0005886(plasma membrane)|GO:0016021(integral to membrane)|GO:0050896(response to stimulus)	chr11:124293897-124293838	hs|11q24.2	6.80362	4.11097	4.59519	4.24159	4.41061	4.64283	4.58833	4.31418	-2.69265	-2.20843	-2.56203	-2.39301	-2.16079	-0.274152	-2.40338
NM_080607	VSTM2L	V-set and transmembrane domain containing 2 like	NM_080607	NM_080607	Hs.517029	128434	ENST00000373458	THC2464706	GO:0005515(protein binding)	chr20:36573562-36573621	hs|20q11.23	7.23399	5.46257	4.57932	4.76691	5.22586	4.67227	11.8282	9.01704	-1.77142	-2.65467	-2.46708	-2.00813	-2.56172	-2.81116	-2.37903
NM_152611	LRRN4	leucine rich repeat neuronal 4	NM_152611	NM_152611	Hs.149133	164312	ENST00000378858	THC2475468	GO:0016020(membrane)|GO:0016021(integral to membrane)	chr20:6022354-6022295	hs|20p12.3	8.9093	7.13434	8.91666	5.23839	5.79032	6.83117	7.37055	6.11872	-1.77496	0.007359	-3.67091	-3.11898	-2.07813	-1.25182	-2.37896
NM_005064	CCL23	chemokine (C-C motif) ligand 23	NM_005064	NM_005064	Hs.169191	6368	ENST00000293280	THC2484167	GO:0005576(extracellular region)|GO:0005615(extracellular space)|GO:0006874(cellular calcium ion homeostasis)|GO:0006935(chemotaxis)|GO:0006954(inflammatory response)|GO:0006955(immune response)|GO:0007165(signal transduction)|GO:0007186(G-protein coupled receptor protein signaling pathway)|GO:0007267(cell-cell signaling)|GO:0008009(chemokine activity)|GO:0008201(heparin binding)|GO:0008285(negat…	chr17:34340165-34340106	hs|17q12	5.83797	3.83564	3.65856	3.13362	3.03519	3.65878	3.35504	3.67459	-2.00233	-2.17941	-2.70435	-2.80278	-2.17919	0.31955	-2.37361
NM_006770	MARCO	macrophage receptor with collagenous structure	NM_006770	NM_006770	Hs.67726	8685	ENST00000541757	THC2463574	GO:0002221(pattern recognition receptor signaling pathway)|GO:0004888(transmembrane receptor activity)|GO:0005044(scavenger receptor activity)|GO:0005581(collagen)|GO:0005887(integral to plasma membrane)|GO:0007166(cell surface receptor linked signaling pathway)|GO:0008329(pattern recognition receptor activity)|GO:0016020(membrane)|GO:0045087(innate immune response)	chr2:119751977-119752036	hs|2q14.2	8.07153	6.53665	9.78421	4.92317	4.83135	5.8471	8.12108	6.43019	-1.53488	1.71268	-3.14836	-3.24018	-2.22443	-1.69089	-2.36775
NM_003260	TLE2	transducin-like enhancer of split 2 (E(sp1) homolog, Drosophila)	NM_003260	NM_003260	Hs.332173	7089	ENST00000443826	THC2704090	GO:0003714(transcription corepressor activity)|GO:0005515(protein binding)|GO:0005634(nucleus)|GO:0007165(signal transduction)|GO:0009887(organ morphogenesis)|GO:0016055(Wnt receptor signaling pathway)|GO:0045892(negative regulation of transcription, DNA-dependent)|GO:0090090(negative regulation of canonical Wnt receptor signaling pathway)	chr19:2997943-2997884	hs|19p13.3	8.96417	7.06579	7.97201	6.36697	7.38479	5.94269	11.3833	8.65773	-1.89838	-0.99216	-2.5972	-1.57938	-3.02148	-2.72556	-2.3644
NM_002348	LY9	lymphocyte antigen 9	NM_002348	NM_002348	Hs.403857	4063	ENST00000368041	THC2603754	GO:0003674(molecular_function)|GO:0004872(receptor activity)|GO:0007155(cell adhesion)|GO:0016020(membrane)|GO:0016021(integral to membrane)|GO:0016064(immunoglobulin mediated immune response)	chr1:160797545-160797604	hs|1q23.3	7.14103	4.70185	4.96093	4.79098	4.84778	4.62319	5.22528	4.7878	-2.43918	-2.1801	-2.35005	-2.29324	-2.51784	-0.437485	-2.35608
NM_153345	TMEM139	transmembrane protein 139	NM_153345	NM_153345	Hs.17558	135932	ENST00000409244	THC2470400	GO:0016020(membrane)|GO:0016021(integral to membrane)	chr7:142984122-142984181	hs|7q34	7.05296	5.21066	7.26245	4.84782	4.32387	4.97503	7.73152	4.88744	-1.84231	0.209492	-2.20514	-2.72909	-2.07793	-2.84408	-2.33971
NM_172250	MMAA	methylmalonic aciduria (cobalamin deficiency) cblA type	NM_172250	NM_172250	Hs.452864	166785	ENST00000281317	THC2602252	GO:0000166(nucleotide binding)|GO:0005524(ATP binding)|GO:0005525(GTP binding)|GO:0005739(mitochondrion)|GO:0016787(hydrolase activity)|GO:0017111(nucleoside-triphosphatase activity)	chr4:146579784-146579843	hs|4q31.21	9.59802	7.4077	8.02406	7.1612	6.63815	7.15811	7.2584	8.07789	-2.19032	-1.57396	-2.43682	-2.95987	-2.43991	0.81949	-2.32018
NM_014058	TMPRSS11E	transmembrane protease, serine 11E	NM_014058	NM_014058	Hs.201877	28983	ENST00000510647	THC2477173	GO:0004252(serine-type endopeptidase activity)|GO:0005576(extracellular region)|GO:0005886(plasma membrane)|GO:0005887(integral to plasma membrane)|GO:0006508(proteolysis)|GO:0008233(peptidase activity)|GO:0008236(serine-type peptidase activity)	chr4:69343274-69343333	hs|4q13.2	9.0274	7.21973	6.22693	6.67956	7.30789	7.63082	7.35418	3.549	-1.80767	-2.80048	-2.34784	-1.71951	-1.39659	-3.80517	-2.31288
NM_020895	GRAMD1A	GRAM domain containing 1A	NM_020895	NM_020895	Hs.515351	57655	ENST00000411896	THC2507232	GO:0016020(membrane)|GO:0016021(integral to membrane)	chr19:35512470-35512614	hs|19q13.12	10.3048	8.00431	8.24209	8.24966	8.19944	7.27826	8.91206	9.01821	-2.30049	-2.06271	-2.05515	-2.10536	-3.02654	0.106155	-2.31005
ENST00000260276	C11orf1	chromosome 11 open reading frame 1		AK027152		64776	ENST00000260276		GO:0003674(molecular_function)|GO:0005634(nucleus)|GO:0008150(biological_process)	chr11:111755528-111755587	hs|11q23.1	6.89909	4.54987	4.73005	4.74746	4.49581	4.43949	4.32027	4.22212	-2.34922	-2.16904	-2.15164	-2.40328	-2.4596	-0.0981487	-2.30656
NM_001015001	CKMT1A	creatine kinase, mitochondrial 1A	NM_001015001	NM_001015001	Hs.425633	548596	ENST00000450086	THC2498424	GO:0000166(nucleotide binding)|GO:0004111(creatine kinase activity)|GO:0005524(ATP binding)|GO:0005739(mitochondrion)|GO:0005743(mitochondrial inner membrane)|GO:0006600(creatine metabolic process)|GO:0016020(membrane)|GO:0034641(cellular nitrogen compound metabolic process)	chr15:43988289-43988463	hs|15q15.3	8.93233	6.5019	6.87001	6.83455	7.54913	5.8578	10.6734	7.90992	-2.43043	-2.06232	-2.09778	-1.3832	-3.07453	-2.76345	-2.30195
NM_024574	NDNF	neuron-derived neurotrophic factor	NM_024574	NM_024574	Hs.709520	79625	ENST00000379692	THC2471178	GO:0001764(neuron migration)|GO:0005539(glycosaminoglycan binding)|GO:0005576(extracellular region)|GO:0007399(nervous system development)|GO:0008201(heparin binding)|GO:0010811(positive regulation of cell-substrate adhesion)|GO:0010976(positive regulation of neuron projection development)|GO:0016049(cell growth)|GO:0019800(peptide cross-linking via chondroitin 4-sulfate glycosaminoglycan)|GO:003…	chr4:121957475-121957416	hs|4q27	6.6424	4.54636	4.35427	4.50989	4.82724	4.44837	8.04554	4.84201	-2.09604	-2.28813	-2.1325	-1.81516	-2.19402	-3.20353	-2.28823
NM_005554	KRT6A	keratin 6A	NM_005554	NM_005554	Hs.700779	3853	ENST00000330722	THC2539639	GO:0005200(structural constituent of cytoskeleton)|GO:0005515(protein binding)|GO:0005882(intermediate filament)|GO:0007398(ectoderm development)|GO:0008284(positive regulation of cell proliferation)|GO:0030154(cell differentiation)|GO:0045095(keratin filament)	chr12:52881146-52881087	hs|12q13.13	7.23904	5.28869	5.00846	5.03969	4.64585	4.82121	7.06097	4.73937	-1.95035	-2.23058	-2.19935	-2.59318	-2.41782	-2.3216	-2.28548
ENST00000521292	NKX2-1-AS1		XR_132759	XR_132759	Hs.497090	NA	ENST00000521292	THC2652581		chr14:36992006-36992065	hs|14q13.3	7.84245	6.15279	5.66283	5.80525	6.94757	5.87381	7.66311	4.1174	-1.68966	-2.17962	-2.0372	-0.894877	-1.96864	-3.54572	-2.28417
NM_003650	CST7	cystatin F (leukocystatin)	NM_003650	NM_003650	Hs.143212	8530	ENST00000376835	THC2772477	GO:0004866(endopeptidase inhibitor activity)|GO:0004869(cysteine-type endopeptidase inhibitor activity)|GO:0005576(extracellular region)|GO:0005737(cytoplasm)|GO:0006955(immune response)|GO:0010951(negative regulation of endopeptidase activity)	chr20:24938074-24939601	hs|20p11.21	6.06927	3.78194	3.72919	3.74542	4.10797	3.58118	2.986	3.71785	-2.28733	-2.34008	-2.32385	-1.9613	-2.48809	0.731851	-2.28013
NM_014505	KCNMB4	potassium large conductance calcium-activated channel, subfamily M, beta member 4	NM_014505	NM_014505	Hs.525529	27345	ENST00000258111	THC2470841	GO:0001508(regulation of action potential)|GO:0005216(ion channel activity)|GO:0005267(potassium channel activity)|GO:0005513(detection of calcium ion)|GO:0005515(protein binding)|GO:0005886(plasma membrane)|GO:0005887(integral to plasma membrane)|GO:0006811(ion transport)|GO:0006813(potassium ion transport)|GO:0007268(synaptic transmission)|GO:0007596(blood coagulation)|GO:0008076(voltage-gated …	chr12:70824623-70824682	hs|12q15	11.3258	10.117	8.27711	9.69707	10.3341	9.62497	14.2814	10.5128	-1.20888	-3.04873	-1.62877	-0.991782	-1.70087	-3.76861	-2.27117
NM_001079858	GPR64	G protein-coupled receptor 64	NM_001079858	NM_001079858	Hs.146978	10149	ENST00000356606	NP540109	GO:0004871(signal transducer activity)|GO:0004872(receptor activity)|GO:0004930(G-protein coupled receptor activity)|GO:0005737(cytoplasm)|GO:0005886(plasma membrane)|GO:0005887(integral to plasma membrane)|GO:0007186(G-protein coupled receptor protein signaling pathway)|GO:0007218(neuropeptide signaling pathway)|GO:0007283(spermatogenesis)|GO:0016021(integral to membrane)|GO:0016324(apical plasm…	chrX:19007638-19007579	hs|Xp22.13	6.20679	4.91325	6.91379	4.06436	3.85848	4.72559	8.35927	4.28158	-1.29354	0.707004	-2.14242	-2.34831	-1.4812	-4.07769	-2.26863
NM_001122679	ODZ2	odz, odd Oz/ten-m homolog 2 (Drosophila)	NM_001122679	NM_001122679	Hs.631957	57451	ENST00000403607	THC2612429	GO:0004180(carboxypeptidase activity)|GO:0007165(signal transduction)|GO:0016020(membrane)|GO:0016021(integral to membrane)	chr5:167690063-167690122	hs|5q34	7.048	5.06088	5.12817	4.55874	4.5069	4.6803	4.37109	14.294	-1.98712	-1.91983	-2.48927	-2.54111	-2.36771	9.92293	-2.26101
NM_000820	GAS6	growth arrest-specific 6	NM_000820	NM_000820	Hs.646346	2621	ENST00000327773	THC2506281	GO:0002576(platelet degranulation)|GO:0005102(receptor binding)|GO:0005509(calcium ion binding)|GO:0005576(extracellular region)|GO:0005615(extracellular space)|GO:0005788(endoplasmic reticulum lumen)|GO:0005796(Golgi lumen)|GO:0006508(proteolysis)|GO:0007165(signal transduction)|GO:0007596(blood coagulation)|GO:0008283(cell proliferation)|GO:0017187(peptidyl-glutamic acid carboxylation)|GO:00301…	chr13:114531609-114531550	hs|13q34	8.77034	6.8999	7.62898	6.11017	5.08414	6.88506	11.5041	11.1024	-1.87045	-1.14136	-2.66018	-3.6862	-1.88529	-0.401667	-2.2487
NM_182983	HPN	hepsin	NM_182983	NM_182983	Hs.182385	3249	ENST00000541345	NP1178121	GO:0004252(serine-type endopeptidase activity)|GO:0005044(scavenger receptor activity)|GO:0005737(cytoplasm)|GO:0005886(plasma membrane)|GO:0005887(integral to plasma membrane)|GO:0006508(proteolysis)|GO:0008233(peptidase activity)|GO:0008236(serine-type peptidase activity)|GO:0070008(serine-type exopeptidase activity)	chr19:35556490-35556549	hs|19q13.12	6.27027	4.44948	4.87387	4.41361	4.58563	3.94306	8.96632	4.57665	-1.82079	-1.3964	-1.85667	-1.68464	-2.32721	-4.38967	-2.2459
NM_002163	IRF8	interferon regulatory factor 8	NM_002163	NM_002163	Hs.137427	3394	ENST00000268638	THC2463330	GO:0000122(negative regulation of transcription from RNA polymerase II promoter)|GO:0000975(regulatory region DNA binding)|GO:0003700(sequence-specific DNA binding transcription factor activity)|GO:0003705(sequence-specific enhancer binding RNA polymerase II transcription factor activity)|GO:0005634(nucleus)|GO:0005829(cytosol)|GO:0006909(phagocytosis)|GO:0006955(immune response)|GO:0019221(cytok…	chr16:85956052-85956111	hs|16q24.1	6.50025	4.69544	5.94835	4.31738	3.49782	3.71489	5.29882	3.87269	-1.8048	-0.551897	-2.18287	-3.00243	-2.78535	-1.42613	-2.24032
NM_020431	TMEM63C	transmembrane protein 63C	NM_020431	NM_020431	Hs.22452	57156	ENST00000298351	THC2491734	GO:0016020(membrane)|GO:0016021(integral to membrane)	chr14:77725778-77725837	hs|14q24.3	9.02744	7.72095	7.77207	6.07337	6.58424	5.80321	11.5969	11.5169	-1.30649	-1.25537	-2.95407	-2.4432	-3.22423	-0.0799517	-2.23667
NM_004114	FGF13	fibroblast growth factor 13	NM_004114	NM_004114	Hs.6540	2258	ENST00000441825	THC2462324	GO:0000165(MAPKKK cascade)|GO:0001934(positive regulation of protein phosphorylation)|GO:0005634(nucleus)|GO:0005737(cytoplasm)|GO:0007165(signal transduction)|GO:0007267(cell-cell signaling)|GO:0007399(nervous system development)|GO:0008083(growth factor activity)|GO:0030295(protein kinase activator activity)	chrX:137713947-137713888	hs|Xq26.3	11.8184	10.734	9.67732	10.7304	10.8	11.0254	11.3018	5.50799	-1.08438	-2.14109	-1.08799	-1.01838	-0.793021	-5.79385	-2.22514
NM_014059	C13orf15	chromosome 13 open reading frame 15	NM_014059	NM_014059	Hs.507866	28984	ENST00000379359	NP209724	GO:0000079(regulation of cyclin-dependent protein kinase activity)|GO:0005634(nucleus)|GO:0005730(nucleolus)|GO:0005737(cytoplasm)|GO:0005815(microtubule organizing center)|GO:0005856(cytoskeleton)|GO:0007049(cell cycle)	chr13:42042937-42044635	hs|13q14.11	8.33412	6.43712	5.36917	5.70695	6.82587	6.42491	10.4052	7.96379	-1.89699	-2.96495	-2.62717	-1.50825	-1.90921	-2.44139	-2.22466
NM_181534	KRT25	keratin 25	NM_181534	NM_181534	Hs.55412	147183	ENST00000312150	NP852857	GO:0005198(structural molecule activity)|GO:0005737(cytoplasm)|GO:0005882(intermediate filament)|GO:0031069(hair follicle morphogenesis)|GO:0045109(intermediate filament organization)	chr17:38905541-38904611	hs|17q21.2	6.78139	4.62547	4.68042	4.69153	4.04669	4.74106	4.3834	4.15133	-2.15591	-2.10097	-2.08986	-2.73469	-2.04033	-0.232067	-2.22435
NM_024830	LPCAT1	lysophosphatidylcholine acyltransferase 1	NM_024830	NM_024830	Hs.368853	79888	ENST00000503252	THC2787743	GO:0000139(Golgi membrane)|GO:0005509(calcium ion binding)|GO:0005783(endoplasmic reticulum)|GO:0005789(endoplasmic reticulum membrane)|GO:0005794(Golgi apparatus)|GO:0008152(metabolic process)|GO:0008654(phospholipid biosynthetic process)|GO:0016020(membrane)|GO:0016021(integral to membrane)|GO:0016746(transferase activity, transferring acyl groups)|GO:0047184(1-acylglycerophosphocholine O-acylt…	chr5:1462269-1462210	hs|5p15.33	13.8782	11.9397	12.0445	10.6845	12.1321	11.6189	13.036	10.7793	-1.93859	-1.83372	-3.19375	-1.74612	-2.25931	-2.25667	-2.20469
NM_181620	KRTAP22-1	keratin associated protein 22-1	NM_181620	NM_181620	Hs.553700	NA	ENST00000334680	THC2485780	GO:0005882(intermediate filament)	chr21:31973527-31973586	hs|21q22.11	7.57376	5.30612	5.36203	5.36899	5.38554	5.42922	5.2839	4.93571	-2.26764	-2.21173	-2.20477	-2.18822	-2.14455	-0.348186	-2.20338
NM_021255	PELI2	pellino homolog 2 (Drosophila)	NM_021255	NM_021255	Hs.657926	57161	ENST00000267460	THC2473460	GO:0001934(positive regulation of protein phosphorylation)|GO:0002224(toll-like receptor signaling pathway)|GO:0002755(MyD88-dependent toll-like receptor signaling pathway)|GO:0005515(protein binding)|GO:0005829(cytosol)|GO:0008063(Toll signaling pathway)|GO:0016874(ligase activity)|GO:0034130(toll-like receptor 1 signaling pathway)|GO:0034134(toll-like receptor 2 signaling pathway)|GO:0034142(to…	chr14:56767466-56767525	hs|14q22.3	8.39766	6.31847	5.99679	6.35828	6.25704	6.08344	10.9713	10.6	-2.07919	-2.40087	-2.03938	-2.14062	-2.31422	-0.371257	-2.19485
NM_002083	GPX2	glutathione peroxidase 2 (gastrointestinal)	NM_002083	NM_002083	Hs.2704	2877	ENST00000557323	THC2578470	GO:0004602(glutathione peroxidase activity)|GO:0005634(nucleus)|GO:0005730(nucleolus)|GO:0005737(cytoplasm)|GO:0006979(response to oxidative stress)|GO:0009055(electron carrier activity)|GO:0016491(oxidoreductase activity)	chr14:65406455-65406396	hs|14q23.3	9.29162	7.40431	7.41595	6.79855	7.30037	6.59422	6.45329	6.1879	-1.88731	-1.87568	-2.49307	-1.99125	-2.6974	-0.265391	-2.18894
NM_007286	SYNPO	synaptopodin	NM_007286	NM_007286	Hs.435228	11346	ENST00000307662	THC2601893	GO:0001725(stress fiber)|GO:0003779(actin binding)|GO:0005515(protein binding)|GO:0005737(cytoplasm)|GO:0005886(plasma membrane)|GO:0005923(tight junction)|GO:0014069(postsynaptic density)|GO:0015629(actin cytoskeleton)|GO:0030054(cell junction)|GO:0032233(positive regulation of actin filament bundle assembly)|GO:0042995(cell projection)|GO:0043197(dendritic spine)|GO:0043204(perikaryon)|GO:00452…	chr5:150038396-150038455	hs|5q33.1	10.9386	9.42001	10.2194	8.81232	8.60464	8.98287	12.8236	9.83634	-1.51864	-0.71921	-2.12633	-2.33401	-1.95578	-2.98724	-2.1844
NM_005046	KLK7	kallikrein-related peptidase 7	NM_005046	NM_005046	Hs.151254	5650	ENST00000336317	NP525688	GO:0004252(serine-type endopeptidase activity)|GO:0005576(extracellular region)|GO:0006508(proteolysis)|GO:0008233(peptidase activity)|GO:0008236(serine-type peptidase activity)|GO:0008544(epidermis development)	chr19:51480736-51480677	hs|19q13.41	5.21855	3.95388	3.65856	3.8867	4.39638	3.90788	9.0799	3.65246	-1.26467	-1.55998	-1.33184	-0.822169	-1.31067	-5.42744	-2.17892
NM_001011554	SLC13A3	solute carrier family 13 (sodium-dependent dicarboxylate transporter), member 3	NM_001011554	NM_001011554	Hs.655498	64849	ENST00000279027	THC2778442	GO:0005215(transporter activity)|GO:0005624(membrane fraction)|GO:0005886(plasma membrane)|GO:0006811(ion transport)|GO:0006814(sodium ion transport)|GO:0015137(citrate transmembrane transporter activity)|GO:0015141(succinate transmembrane transporter activity)|GO:0015183(L-aspartate transmembrane transporter activity)|GO:0015293(symporter activity)|GO:0015362(high affinity sodium:dicarboxylate s…	chr20:45187191-45187132	hs|20q13.12	6.99963	5.44049	5.6491	4.46085	4.49951	4.08456	9.55052	8.76087	-1.55913	-1.35053	-2.53878	-2.50011	-2.91507	-0.789643	-2.17272
NM_152701	ABCA13	ATP-binding cassette, sub-family A (ABC1), member 13	NM_152701	NM_152701	Hs.226568	154664	ENST00000435803	THC2472189	GO:0000166(nucleotide binding)|GO:0005524(ATP binding)|GO:0006810(transport)|GO:0016020(membrane)|GO:0016021(integral to membrane)|GO:0016887(ATPase activity)	chr7:48686854-48686913	hs|7p12.3	6.61303	4.77261	4.73436	4.68999	4.44591	4.81768	8.23597	4.82657	-1.84042	-1.87867	-1.92304	-2.16712	-1.79535	-3.4094	-2.169
NM_172139	IL28B	interleukin 28B (interferon, lambda 3)	NM_172139	NM_172139	Hs.406744	282617	ENST00000413851	THC2481798	GO:0005125(cytokine activity)|GO:0005576(extracellular region)|GO:0005615(extracellular space)|GO:0009615(response to virus)	chr19:39735454-39735102	hs|19q13.2	6.12131	3.7534	4.11902	4.13547	3.72876	4.0417	4.20784	4.25035	-2.36791	-2.0023	-1.98584	-2.39255	-2.07961	0.0425109	-2.16564
NM_001004343	MAP1LC3C	microtubule-associated protein 1 light chain 3 gamma	NM_001004343	NM_001004343	Hs.534971	440738	ENST00000357246	THC2488540	GO:0000421(autophagic vacuole membrane)|GO:0005515(protein binding)|GO:0005737(cytoplasm)|GO:0005776(autophagic vacuole)|GO:0005856(cytoskeleton)|GO:0005874(microtubule)|GO:0006914(autophagy)|GO:0012505(endomembrane system)|GO:0031090(organelle membrane)|GO:0031410(cytoplasmic vesicle)	chr1:242159472-242159413	hs|1q43	7.39836	5.11769	5.36691	5.30781	5.36395	5.02158	5.11547	5.72777	-2.28067	-2.03146	-2.09055	-2.03442	-2.37678	0.612304	-2.16278
NM_007257	PNMA2	paraneoplastic antigen MA2	NM_007257	NM_007257	Hs.591838	10687	ENST00000522362	THC2548159	GO:0005515(protein binding)|GO:0005634(nucleus)|GO:0005730(nucleolus)|GO:0006915(apoptosis)	chr8:26362941-26362882	hs|8p21.2	9.481	8.34357	8.09651	6.2888	6.45227	7.42008	6.21751	9.60893	-1.13743	-1.38449	-3.19221	-3.02873	-2.06092	3.39142	-2.16075
NM_018934	PCDHB14	protocadherin beta 14	NM_018934	NM_018934	Hs.658497	56122	ENST00000515856	THC2491637	GO:0005509(calcium ion binding)|GO:0005886(plasma membrane)|GO:0007155(cell adhesion)|GO:0007156(homophilic cell adhesion)|GO:0007268(synaptic transmission)|GO:0007416(synapse assembly)|GO:0016021(integral to membrane)|GO:0016339(calcium-dependent cell-cell adhesion)	chr5:140605528-140605587	hs|5q31.3	9.33814	7.48714	8.85561	6.71886	7.53902	6.61469	9.94144	8.1429	-1.851	-0.482528	-2.61928	-1.79911	-2.72345	-1.79854	-2.15827
ENST00000402026	VSTM2A	V-set and transmembrane domain containing 2A		BC028404	Hs.335933	222008	ENST00000402026	THC2477156	GO:0005576(extracellular region)	chr7:54619336-54619395	hs|7p11.2	5.94483	3.31279	3.86968	3.74542	3.92083	4.10189	3.55444	4.79209	-2.63204	-2.07515	-2.19942	-2.024	-1.84294	1.23765	-2.15471
NM_021643	TRIB2	tribbles homolog 2 (Drosophila)	NM_021643	NM_021643	Hs.467751	28951	ENST00000155926	THC2632887	GO:0000166(nucleotide binding)|GO:0004672(protein kinase activity)|GO:0004860(protein kinase inhibitor activity)|GO:0005524(ATP binding)|GO:0005634(nucleus)|GO:0005730(nucleolus)|GO:0005737(cytoplasm)|GO:0005856(cytoskeleton)|GO:0006468(protein phosphorylation)|GO:0006469(negative regulation of protein kinase activity)|GO:0008134(transcription factor binding)|GO:0016772(transferase activity, tran…	chr2:12880797-12880856	hs|2p24.3	7.17341	6.32172	5.02209	4.26235	5.52879	4.32669	7.88167	6.68017	-0.85169	-2.15132	-2.91106	-1.64462	-2.84672	-1.2015	-2.15104
NM_018099	FAR2	fatty acyl CoA reductase 2	NM_018099	NM_018099	Hs.728955	55711	ENST00000182377	NP349531	GO:0000166(nucleotide binding)|GO:0005777(peroxisome)|GO:0005778(peroxisomal membrane)|GO:0005782(peroxisomal matrix)|GO:0005783(endoplasmic reticulum)|GO:0005789(endoplasmic reticulum membrane)|GO:0008610(lipid biosynthetic process)|GO:0008611(ether lipid biosynthetic process)|GO:0016020(membrane)|GO:0016021(integral to membrane)|GO:0016491(oxidoreductase activity)|GO:0016620(oxidoreductase acti…	chr12:29485623-29486586	hs|12p11.22	6.31237	3.99229	4.50629	4.30492	4.13923	5.38993	7.17176	4.75488	-2.32008	-1.80608	-2.00745	-2.17314	-0.92244	-2.41688	-2.14473
NM_001013356	OR8U8	olfactory receptor, family 8, subfamily U, member 8	NM_001013356	NM_001013356		504189			GO:0004871(signal transducer activity)|GO:0004872(receptor activity)|GO:0004930(G-protein coupled receptor activity)|GO:0004984(olfactory receptor activity)|GO:0005886(plasma membrane)|GO:0016021(integral to membrane)|GO:0050896(response to stimulus)			5.56604	3.54448	3.55916	3.08777	3.78917	3.13235	3.51554	3.74325	-2.02157	-2.00688	-2.47827	-1.77687	-2.43369	0.227706	-2.14346
ENST00000539076	SUV420H2	suppressor of variegation 4-20 homolog 2 (Drosophila)		AK304562	Hs.590982	84787	ENST00000539076		GO:0000780(condensed nuclear chromosome, centromeric region)|GO:0005515(protein binding)|GO:0005634(nucleus)|GO:0005694(chromosome)|GO:0006355(regulation of transcription, DNA-dependent)|GO:0008168(methyltransferase activity)|GO:0016568(chromatin modification)|GO:0016571(histone methylation)|GO:0016740(transferase activity)|GO:0042799(histone methyltransferase activity (H4-K20 specific))	chr19:55856188-55856247	hs|19q13.42	7.22695	4.98693	5.02981	5.27888	5.21795	4.9692	5.08801	5.09846	-2.24002	-2.19715	-1.94807	-2.009	-2.25775	0.0104484	-2.1304
NM_177996	EPB41L1	erythrocyte membrane protein band 4.1-like 1	NM_177996	NM_177996	Hs.437422	2036	ENST00000373945	THC2627764	GO:0003779(actin binding)|GO:0005198(structural molecule activity)|GO:0005488(binding)|GO:0005737(cytoplasm)|GO:0005829(cytosol)|GO:0005856(cytoskeleton)|GO:0005886(plasma membrane)|GO:0007268(synaptic transmission)|GO:0008092(cytoskeletal protein binding)|GO:0019898(extrinsic to membrane)|GO:0030866(cortical actin cytoskeleton organization)	chr20:34773197-34773256	hs|20q11.23	8.2271	5.57666	6.66689	6.10639	6.37169	5.7967	5.3633	5.17657	-2.65044	-1.56022	-2.12072	-1.85542	-2.4304	-0.18673	-2.12344
NM_018931	PCDHB11	protocadherin beta 11	NM_018931	NM_018931	Hs.283084	56125	ENST00000536699	THC2480367	GO:0005509(calcium ion binding)|GO:0005886(plasma membrane)|GO:0005887(integral to plasma membrane)|GO:0007155(cell adhesion)|GO:0007156(homophilic cell adhesion)|GO:0007268(synaptic transmission)|GO:0007399(nervous system development)|GO:0007416(synapse assembly)|GO:0016021(integral to membrane)|GO:0016339(calcium-dependent cell-cell adhesion)	chr5:140581576-140581635	hs|5q31.3	10.5191	8.70901	9.97383	7.92407	8.60351	7.86312	12.011	10.4222	-1.8101	-0.545272	-2.59503	-1.91559	-2.65599	-1.58874	-2.11309
NM_012134	LMOD1	leiomodin 1 (smooth muscle)	NM_012134	NM_012134	Hs.519075	25802	ENST00000400965	THC2468597	GO:0005523(tropomyosin binding)|GO:0005624(membrane fraction)|GO:0005737(cytoplasm)|GO:0005829(cytosol)|GO:0005856(cytoskeleton)|GO:0006936(muscle contraction)	chr1:201868749-201868690	hs|1q32.1	6.33022	4.13939	4.43191	4.07951	4.12875	4.38171	4.02436	4.79695	-2.19083	-1.89831	-2.25071	-2.20147	-1.94851	0.772593	-2.09797
NM_021021	SNTB1	syntrophin, beta 1 (dystrophin-associated protein A1, 59kDa, basic component 1)	NM_021021	NM_021021	Hs.46701	6641	ENST00000395601	THC2471406	GO:0003779(actin binding)|GO:0005515(protein binding)|GO:0005516(calmodulin binding)|GO:0005737(cytoplasm)|GO:0005856(cytoskeleton)|GO:0006936(muscle contraction)|GO:0016010(dystrophin-associated glycoprotein complex)|GO:0030054(cell junction)|GO:0030165(PDZ domain binding)|GO:0042383(sarcolemma)|GO:0045202(synapse)	chr8:121550176-121550117	hs|8q24.12	6.69944	4.85919	4.77814	4.19841	4.92324	4.30372	7.30776	9.25049	-1.84025	-1.9213	-2.50103	-1.7762	-2.39572	1.94273	-2.0869
NM_001007271	DUSP13	dual specificity phosphatase 13	NM_001007271	NM_001007271	Hs.178170	51207	ENST00000372702	THC2475084	GO:0004725(protein tyrosine phosphatase activity)|GO:0005737(cytoplasm)|GO:0006470(protein dephosphorylation)|GO:0007126(meiosis)|GO:0007283(spermatogenesis)|GO:0008138(protein tyrosine/serine/threonine phosphatase activity)|GO:0016787(hydrolase activity)	chr10:76854275-76854216	hs|10q22.2	8.02978	5.68497	6.32463	5.99781	5.40795	5.4544	5.63069	4.41643	-2.3448	-1.70514	-2.03196	-2.62183	-2.57538	-1.21426	-2.08223
NR_003677	PSIMCT-1	malignant T cell amplified sequence 1 pseudogene	NR_003677	NR_003677	Hs.373741	100101490		THC2499515		chr20:30135944-30136003	hs|20q11.21	7.22969	5.15949	5.2876	5.23303	5.0351	5.10081	6.02394	6.13952	-2.0702	-1.94209	-1.99666	-2.1946	-2.12889	0.115588	-2.06649
NM_153608	ZNF114	zinc finger protein 114	NM_153608	NM_153608	Hs.511883	163071	ENST00000315849	THC2477938	GO:0003677(DNA binding)|GO:0005622(intracellular)|GO:0005634(nucleus)|GO:0006355(regulation of transcription, DNA-dependent)|GO:0008270(zinc ion binding)|GO:0046872(metal ion binding)	chr19:48790154-48790213	hs|19q13.33	9.29024	7.0478	9.48756	7.02068	6.87819	7.20361	7.82336	6.51979	-2.24244	0.197317	-2.26956	-2.41205	-2.08663	-1.30358	-2.06285
NM_032944	STK31	serine/threonine kinase 31	NM_032944	NM_032944	Hs.309767	56164	ENST00000354639	THC2463839	GO:0000166(nucleotide binding)|GO:0004674(protein serine/threonine kinase activity)|GO:0005524(ATP binding)	chr7:23872041-23872100	hs|7p15.3	8.94445	7.55277	6.34098	6.66056	7.25955	6.64899	7.13282	7.0597	-1.39169	-2.60347	-2.28389	-1.6849	-2.29546	-0.0731205	-2.05188
NM_199511	CCDC80	coiled-coil domain containing 80	NM_199511	NM_199511	Hs.477128	151887	ENST00000444594	NP590004	GO:0001968(fibronectin binding)|GO:0005576(extracellular region)|GO:0005604(basement membrane)|GO:0005614(interstitial matrix)|GO:0008201(heparin binding)|GO:0010811(positive regulation of cell-substrate adhesion)|GO:0030198(extracellular matrix organization)	chr3:112324535-112324476	hs|3q13.2	9.37974	7.59504	7.40288	7.26434	7.30186	7.16002	7.22948	11.1481	-1.7847	-1.97685	-2.11539	-2.07788	-2.21971	3.9186	-2.03491
BC033823	DNAJC3	DnaJ (Hsp40) homolog, subfamily C, member 3		BC033823		5611		THC2510612	GO:0004860(protein kinase inhibitor activity)|GO:0005488(binding)|GO:0005737(cytoplasm)|GO:0005783(endoplasmic reticulum)|GO:0005788(endoplasmic reticulum lumen)|GO:0006457(protein folding)|GO:0006986(response to unfolded protein)|GO:0009615(response to virus)|GO:0031072(heat shock protein binding)|GO:0031205(endoplasmic reticulum Sec complex)|GO:0051082(unfolded protein binding)|GO:0051087(chape…	chr13:96395088-96395147	hs|13q32.1	6.524	4.35316	5.09647	4.28958	4.2975	4.43569	4.44706	4.39673	-2.17085	-1.42753	-2.23442	-2.2265	-2.08831	-0.0503289	-2.02952
AK023806	FLJ13744	uncharacterized FLJ13744		AK023806		80078		THC2479379		chr6:80017480-80017421	hs|6q14.1	9.32577	8.04093	8.2293	7.83869	7.90201	8.46996	9.54441	4.69498	-1.28484	-1.09647	-1.48708	-1.42376	-0.855814	-4.84942	-2.02832
NR_023388	PRINS	psoriasis associated RNA induced by stress (non-protein coding)	NR_023388	NR_023388	Hs.731140	100169750	ENST00000443921	THC2501301		chr10:24544857-24544916	hs|10p12.2	7.67771	6.26501	5.4599	5.26775	5.26353	5.61936	8.03345	6.4234	-1.41269	-2.2178	-2.40995	-2.41417	-2.05834	-1.61005	-2.0205
NM_153267	MAMDC2	MAM domain containing 2	NM_153267	NM_153267	Hs.547172	256691	ENST00000377182	THC2463476	GO:0005539(glycosaminoglycan binding)|GO:0005576(extracellular region)|GO:0005614(interstitial matrix)|GO:0005783(endoplasmic reticulum)|GO:0016020(membrane)|GO:0019800(peptide cross-linking via chondroitin 4-sulfate glycosaminoglycan)	chr9:72833499-72840711	hs|9q21.12	6.20056	4.46827	4.20807	3.85142	4.01537	4.42484	6.6663	7.17577	-1.73229	-1.99249	-2.34914	-2.18519	-1.77571	0.509468	-2.00696
NM_003561	PLA2G10	phospholipase A2, group X	NM_003561	NM_003561	Hs.567366	8399	ENST00000261659	THC2481495	GO:0004620(phospholipase activity)|GO:0004623(phospholipase A2 activity)|GO:0005509(calcium ion binding)|GO:0005576(extracellular region)|GO:0006644(phospholipid metabolic process)|GO:0007411(axon guidance)|GO:0010744(positive regulation of macrophage derived foam cell differentiation)|GO:0010884(positive regulation of lipid storage)|GO:0016042(lipid catabolic process)|GO:0016787(hydrolase activi…	chr16:14766561-14766502	hs|16p13.12	8.01568	6.53371	6.88159	6.85995	7.04787	6.53756	10.3854	5.62847	-1.48198	-1.13409	-1.15573	-0.967818	-1.47813	-4.75695	-2.00137
NM_001007255	KLHDC9	kelch domain containing 9	NM_001007255	NM_001007255	Hs.507290	126823	ENST00000469647	THC2499957		chr1:161070036-161070095	hs|1q23.3	7.68374	5.40965	4.75902	5.62349	6.1035	5.68024	10.7229	9.58649	-2.27409	-2.92472	-2.06025	-1.58024	-2.0035	-1.13644	-1.99654
NM_002284	KRT86	keratin 86	NM_002284	NM_002284	Hs.278658	3892	ENST00000293525	THC2477568	GO:0005198(structural molecule activity)|GO:0005882(intermediate filament)|GO:0007010(cytoskeleton organization)|GO:0045095(keratin filament)	chr12:52702840-52702897	hs|12q13.13	10.5487	8.14175	8.42458	8.75897	8.31185	8.80905	9.50776	7.86204	-2.40693	-2.12409	-1.78971	-2.23683	-1.73963	-1.64571	-1.99048
NM_173561	UNC5CL	unc-5 homolog C (C. elegans)-like	NM_173561	NM_173561	Hs.158357	222643	ENST00000244565	THC2477820	GO:0005737(cytoplasm)|GO:0007165(signal transduction)|GO:0016020(membrane)|GO:0016021(integral to membrane)	chr6:40994949-40994890	hs|6p21.1	8.32494	6.05312	6.78361	6.99446	6.69521	6.40191	6.94087	3.714	-2.27183	-1.54133	-1.33048	-1.62973	-1.92303	-3.22687	-1.98721
NM_001406	EFNB3	ephrin-B3	NM_001406	NM_001406	Hs.26988	1949	ENST00000226091	THC2611490	GO:0005005(transmembrane-ephrin receptor activity)|GO:0005887(integral to plasma membrane)|GO:0007267(cell-cell signaling)|GO:0007275(multicellular organismal development)|GO:0007399(nervous system development)|GO:0007628(adult walking behavior)|GO:0016020(membrane)|GO:0016198(axon choice point recognition)|GO:0030154(cell differentiation)|GO:0044419(interspecies interaction between organisms)|GO…	chr17:7614123-7614182	hs|17p13.1	8.86026	7.36118	7.80241	6.47495	6.56356	6.17274	9.62777	9.80847	-1.49908	-1.05784	-2.38531	-2.2967	-2.68752	0.180701	-1.98529
NM_001135178	ZNF397	zinc finger protein 397	NM_001135178	NM_001135178	Hs.591061	84307	ENST00000330501	THC2470714	GO:0003677(DNA binding)|GO:0003700(sequence-specific DNA binding transcription factor activity)|GO:0005622(intracellular)|GO:0005634(nucleus)|GO:0005737(cytoplasm)|GO:0008270(zinc ion binding)|GO:0016032(viral reproduction)|GO:0046872(metal ion binding)	chr18:32825958-32826017	hs|18q12.2	9.45103	7.22482	7.03588	7.75402	7.63966	7.6947	7.74189	7.2434	-2.22621	-2.41515	-1.69701	-1.81136	-1.75633	-0.498498	-1.98121
NM_014631	SH3PXD2A	SH3 and PX domains 2A	NM_014631	NM_014631	Hs.594708	9644	ENST00000355946	THC2496815	GO:0002102(podosome)|GO:0005515(protein binding)|GO:0005737(cytoplasm)|GO:0006801(superoxide metabolic process)|GO:0007154(cell communication)|GO:0030054(cell junction)|GO:0035091(phosphatidylinositol binding)|GO:0042995(cell projection)	chr10:105353953-105353894	hs|10q24.33	6.04678	4.01301	3.9867	4.05854	3.73684	4.55708	9.94971	9.98632	-2.03377	-2.06008	-1.98824	-2.30994	-1.4897	0.0366067	-1.97635
NM_033060	KRTAP4-1	keratin associated protein 4-1	NM_033060	NM_033060	Hs.437079	85285	ENST00000398472	THC2509106	GO:0045095(keratin filament)	chr17:39340580-39340521	hs|17q21.2	7.57198	6.10296	5.25515	5.69922	5.75578	5.1805	9.48621	8.82593	-1.46902	-2.31683	-1.87276	-1.81619	-2.39148	-0.660283	-1.97326
NM_016084	RASD1	RAS, dexamethasone-induced 1	NM_016084	NM_016084	Hs.25829	51655	ENST00000225688	THC2466358	GO:0000166(nucleotide binding)|GO:0003924(GTPase activity)|GO:0005525(GTP binding)|GO:0005625(soluble fraction)|GO:0005634(nucleus)|GO:0005737(cytoplasm)|GO:0005886(plasma membrane)|GO:0006184(GTP catabolic process)|GO:0007165(signal transduction)|GO:0007186(G-protein coupled receptor protein signaling pathway)|GO:0007263(nitric oxide mediated signal transduction)|GO:0007264(small GTPase mediated…	chr17:17397846-17397787	hs|17p11.2	11.9189	10.273	10.0541	11.1603	10.8851	10.2067	14.9183	11.3111	-1.6459	-1.86471	-0.758533	-1.03372	-1.71211	-3.60722	-1.97273
NM_177417	KLC3	kinesin light chain 3	NM_177417	NM_177417	Hs.298079	147700	ENST00000391946	THC2480870	GO:0003777(microtubule motor activity)|GO:0005488(binding)|GO:0005737(cytoplasm)|GO:0005856(cytoskeleton)|GO:0005871(kinesin complex)|GO:0005874(microtubule)|GO:0008017(microtubule binding)|GO:0008808(cardiolipin synthase activity)|GO:0009434(microtubule-based flagellum)|GO:0019894(kinesin binding)|GO:0035253(ciliary rootlet)|GO:0043005(neuron projection)	chr19:45854215-45854274	hs|19q13.32	10.709	8.94876	11.094	8.72796	8.74232	9.30992	10.5218	7.77731	-1.76021	0.385024	-1.98101	-1.96665	-1.39905	-2.74453	-1.97029
NM_014360	NKX2-8	NK2 homeobox 8	NM_014360	NM_014360	Hs.234763	26257	ENST00000258829	THC2480251	GO:0001889(liver development)|GO:0003690(double-stranded DNA binding)|GO:0003700(sequence-specific DNA binding transcription factor activity)|GO:0005575(cellular_component)|GO:0005634(nucleus)|GO:0006351(transcription, DNA-dependent)|GO:0006355(regulation of transcription, DNA-dependent)|GO:0006366(transcription from RNA polymerase II promoter)|GO:0007275(multicellular organismal development)|GO:…	chr14:37049276-37049217	hs|14q13.3	7.31068	5.01888	5.10241	4.98192	5.52619	6.46235	6.33239	5.17029	-2.2918	-2.20828	-2.32877	-1.78449	-0.848333	-1.1621	-1.95509
NM_032622	LNX1	ligand of numb-protein X 1	NM_032622	NM_032622	Hs.518760	84708	ENST00000263925	THC2475813	GO:0004842(ubiquitin-protein ligase activity)|GO:0005515(protein binding)|GO:0005737(cytoplasm)|GO:0008270(zinc ion binding)|GO:0016874(ligase activity)|GO:0030165(PDZ domain binding)|GO:0042787(protein ubiquitination involved in ubiquitin-dependent protein catabolic process)|GO:0046872(metal ion binding)|GO:0051260(protein homooligomerization)	chr4:54327621-54327170	hs|4q12	7.62536	5.01613	6.88805	6.12732	6.08589	5.4336	8.02833	6.11152	-2.60923	-0.737316	-1.49804	-1.53947	-2.19177	-1.91681	-1.95106
NM_024952	C14orf159	chromosome 14 open reading frame 159	NM_024952	NM_024952	Hs.309849	80017	ENST00000523461	NP1153830	GO:0005739(mitochondrion)	chr14:91691358-91691417	hs|14q32.11	9.18653	7.12348	9.1546	7.19445	7.09431	6.80176	12.3639	11.1537	-2.06305	-0.0319299	-1.99208	-2.09222	-2.38477	-1.21026	-1.94848
NM_001040147	SERPINB7	serpin peptidase inhibitor, clade B (ovalbumin), member 7	NM_001040147	NM_001040147	Hs.138202	8710	ENST00000540675	THC2474212	GO:0004867(serine-type endopeptidase inhibitor activity)|GO:0005737(cytoplasm)|GO:0010951(negative regulation of endopeptidase activity)|GO:0030162(regulation of proteolysis)|GO:0030414(peptidase inhibitor activity)	chr18:61471776-61471835	hs|18q21.33	7.25295	5.47931	5.63116	5.39434	4.94981	5.08534	5.00654	7.85537	-1.77364	-1.62179	-1.85861	-2.30314	-2.16761	2.84884	-1.94496
NR_026543	C21orf88	chromosome 21 open reading frame 88	NR_026543	NR_026543	Hs.375120	114041	ENST00000329618	THC2482916		chr21:40984418-40984359	hs|21q22.2	8.76302	6.91228	6.25222	7.00119	7.23988	6.72232	6.03126	6.35949	-1.85074	-2.5108	-1.76183	-1.52314	-2.04069	0.328236	-1.93744
NM_000211	ITGB2	integrin, beta 2 (complement component 3 receptor 3 and 4 subunit)	NM_000211	NM_000211	Hs.375957	3689	ENST00000302347	THC2585192	GO:0001948(glycoprotein binding)|GO:0004872(receptor activity)|GO:0005488(binding)|GO:0005886(plasma membrane)|GO:0006915(apoptosis)|GO:0006954(inflammatory response)|GO:0007155(cell adhesion)|GO:0007159(leukocyte cell-cell adhesion)|GO:0007160(cell-matrix adhesion)|GO:0007229(integrin-mediated signaling pathway)|GO:0007267(cell-cell signaling)|GO:0007275(multicellular organismal development)|GO:…	chr21:46305985-46305926	hs|21q22.3	11.905	10.1326	10.5257	11.1505	10.7782	10.5376	7.92206	3.88342	-1.77243	-1.37931	-0.754565	-1.12678	-1.36746	-4.03863	-1.93692
NM_018968	SNTG2	syntrophin, gamma 2	NM_018968	NM_018968	Hs.595069	54221	ENST00000308624	THC2477963	GO:0003779(actin binding)|GO:0005737(cytoplasm)|GO:0005856(cytoskeleton)|GO:0007417(central nervous system development)|GO:0016013(syntrophin complex)|GO:0030165(PDZ domain binding)|GO:0042383(sarcolemma)	chr2:1371215-1371274	hs|2p25.3	6.45752	4.55048	4.42147	4.46342	4.67351	4.509	5.12547	4.46923	-1.90704	-2.03605	-1.9941	-1.78401	-1.94852	-0.656243	-1.93394
NM_017525	CDC42BPG	CDC42 binding protein kinase gamma (DMPK-like)	NM_017525	NM_017525	Hs.293590	55561	ENST00000342711	THC2567453	GO:0000166(nucleotide binding)|GO:0000287(magnesium ion binding)|GO:0004674(protein serine/threonine kinase activity)|GO:0005083(small GTPase regulator activity)|GO:0005524(ATP binding)|GO:0005737(cytoplasm)|GO:0005813(centrosome)|GO:0006468(protein phosphorylation)|GO:0031252(cell leading edge)|GO:0031532(actin cytoskeleton reorganization)|GO:0035556(intracellular signal transduction)	chr11:64591891-64591832	hs|11q13.1	8.95097	7.6058	7.5059	7.95082	8.8793	7.60335	9.47405	4.96277	-1.34517	-1.44508	-1.00015	-0.0716702	-1.34762	-4.51129	-1.92986
NM_006890	CEACAM7	carcinoembryonic antigen-related cell adhesion molecule 7	NM_006890	NM_006890	Hs.74466	1087	ENST00000006724	THC2472446	GO:0005886(plasma membrane)|GO:0016021(integral to membrane)|GO:0031225(anchored to membrane)	chr19:42178167-42178108	hs|19q13.2	6.32005	5.10261	5.2207	5.05795	5.07117	4.86999	11.0567	5.77182	-1.21744	-1.09935	-1.2621	-1.24888	-1.45006	-5.28492	-1.92712
NM_004123	GIP	gastric inhibitory polypeptide	NM_004123	NM_004123	Hs.1454	2695	ENST00000357424	THC2479665	GO:0005179(hormone activity)|GO:0005576(extracellular region)|GO:0005625(soluble fraction)|GO:0005737(cytoplasm)|GO:0005788(endoplasmic reticulum lumen)|GO:0006112(energy reserve metabolic process)|GO:0007165(signal transduction)|GO:0007565(female pregnancy)|GO:0009743(response to carbohydrate stimulus)|GO:0009749(response to glucose stimulus)|GO:0010269(response to selenium ion)|GO:0010828(posit…	chr17:47041799-47041740	hs|17q21.32	7.61998	5.61186	5.82905	5.75106	5.84454	5.44775	5.48078	5.22732	-2.00812	-1.79093	-1.86891	-1.77544	-2.17223	-0.253465	-1.92313
NM_031440	RTP3	receptor (chemosensory) transporter protein 3	NM_031440	NM_031440	Hs.196584	83597	ENST00000296142	THC2483506	GO:0001580(detection of chemical stimulus involved in sensory perception of bitter taste)|GO:0005515(protein binding)|GO:0005737(cytoplasm)|GO:0006612(protein targeting to membrane)|GO:0016020(membrane)|GO:0016021(integral to membrane)	chr3:46542288-46542347	hs|3p21.31	5.95825	4.2957	4.42722	3.70874	3.6918	4.08456	4.0189	5.96623	-1.66255	-1.53103	-2.24951	-2.26645	-1.87369	1.94734	-1.91665
NM_002307	LGALS7	lectin, galactoside-binding, soluble, 7	NM_002307	NM_002307	Hs.707031	3963	ENST00000314980	THC2472093		chr19:39261714-39261655	hs|19q13.2	10.2637	8.0723	8.2829	8.01403	8.66405	8.70656	8.23594	8.43175	-2.19142	-1.98082	-2.24969	-1.59967	-1.55716	0.19581	-1.91575
NM_031952	SPATA9	spermatogenesis associated 9	NM_031952	NM_031952	Hs.50499	83890	ENST00000395899	NP321147	GO:0007275(multicellular organismal development)|GO:0007283(spermatogenesis)|GO:0016020(membrane)|GO:0016021(integral to membrane)|GO:0030154(cell differentiation)	chr5:95011204-95011145	hs|5q15	7.7794	5.76193	5.42984	6.02636	5.89956	6.20402	4.82241	4.88758	-2.01747	-2.34956	-1.75304	-1.87984	-1.57538	0.0651715	-1.91506
NM_052946	NOSTRIN	nitric oxide synthase trafficker	NM_052946	NM_052946	Hs.189780	115677	ENST00000397206	THC2463947	GO:0005515(protein binding)|GO:0005737(cytoplasm)|GO:0005856(cytoskeleton)|GO:0005886(plasma membrane)|GO:0006897(endocytosis)|GO:0016023(cytoplasmic membrane-bounded vesicle)|GO:0030666(endocytic vesicle membrane)|GO:0046209(nitric oxide metabolic process)|GO:0050999(regulation of nitric-oxide synthase activity)	chr2:169721381-169721440	hs|2q31.1	8.17977	6.81146	6.55375	7.08387	6.65884	6.41112	11.7334	7.63123	-1.36831	-1.62603	-1.0959	-1.52093	-1.76866	-4.10218	-1.91367
NM_005709	USH1C	Usher syndrome 1C (autosomal recessive, severe)	NM_005709	NM_005709	Hs.502072	10083	ENST00000005226	NP076253	GO:0000086(G2/M transition of mitotic cell cycle)|GO:0001750(photoreceptor outer segment)|GO:0001917(photoreceptor inner segment)|GO:0005515(protein binding)|GO:0005737(cytoplasm)|GO:0005886(plasma membrane)|GO:0007605(sensory perception of sound)|GO:0030046(parallel actin filament bundle assembly)|GO:0032420(stereocilium)|GO:0042472(inner ear morphogenesis)|GO:0042491(auditory receptor cell diff…	chr11:17522614-17519776	hs|11p15.1	8.29749	6.74065	6.67508	6.56374	6.13527	5.81468	5.36937	5.55026	-1.55685	-1.62241	-1.73375	-2.16222	-2.48281	0.180885	-1.91161
NM_001009568	SMPDL3B	sphingomyelin phosphodiesterase, acid-like 3B	NM_001009568	NM_001009568	Hs.123659	27293	ENST00000373888	THC2473057	GO:0004767(sphingomyelin phosphodiesterase activity)|GO:0005576(extracellular region)|GO:0005615(extracellular space)|GO:0006685(sphingomyelin catabolic process)|GO:0008152(metabolic process)|GO:0016798(hydrolase activity, acting on glycosyl bonds)	chr1:28282374-28282517	hs|1p35.3	11.7012	10.1054	10.3535	10.5656	11.0918	10.0356	11.4595	7.65028	-1.59584	-1.3477	-1.1357	-0.609447	-1.66561	-3.80924	-1.91082
NM_002758	MAP2K6	mitogen-activated protein kinase kinase 6	NM_002758	NM_002758	Hs.463978	5608	ENST00000359094	THC2639145	GO:0000166(nucleotide binding)|GO:0000187(activation of MAPK activity)|GO:0002218(activation of innate immune response)|GO:0002224(toll-like receptor signaling pathway)|GO:0002755(MyD88-dependent toll-like receptor signaling pathway)|GO:0002756(MyD88-independent toll-like receptor signaling pathway)|GO:0004674(protein serine/threonine kinase activity)|GO:0004708(MAP kinase kinase activity)|GO:000…	chr17:67537962-67538021	hs|17q24.3	9.56613	7.71107	7.56657	7.2182	8.14287	7.67379	7.89647	7.41663	-1.85505	-1.99956	-2.34793	-1.42326	-1.89233	-0.479842	-1.90363
NM_001017995	SH3PXD2B	SH3 and PX domains 2B	NM_001017995	NM_001017995	Hs.285666	285590	ENST00000311601	THC2491704	GO:0001501(skeletal system development)|GO:0001654(eye development)|GO:0002102(podosome)|GO:0005515(protein binding)|GO:0005737(cytoplasm)|GO:0006801(superoxide metabolic process)|GO:0007154(cell communication)|GO:0007507(heart development)|GO:0010314(phosphatidylinositol-5-phosphate binding)|GO:0022617(extracellular matrix disassembly)|GO:0030054(cell junction)|GO:0030154(cell differentiation)|G…	chr5:171760845-171760786	hs|5q35.1	8.99942	7.60948	8.68148	6.23056	7.39249	6.85028	9.4988	7.90658	-1.38994	-0.317943	-2.76886	-1.60692	-2.14914	-1.59222	-1.90142
NM_019119	PCDHB9	protocadherin beta 9	NM_019119	NM_019119	Hs.662726	56127		THC2492708	GO:0005509(calcium ion binding)|GO:0005886(plasma membrane)|GO:0007155(cell adhesion)|GO:0007156(homophilic cell adhesion)|GO:0007268(synaptic transmission)|GO:0007416(synapse assembly)|GO:0016021(integral to membrane)|GO:0016339(calcium-dependent cell-cell adhesion)	chr5:140570085-140570144	hs|5q31.3	8.16498	6.19948	7.14041	5.56996	6.56276	5.2203	9.53968	8.27973	-1.9655	-1.02457	-2.59502	-1.60222	-2.94468	-1.25996	-1.89866
NM_020386	HRASLS	HRAS-like suppressor	NM_020386	NM_020386	Hs.36761	57110	ENST00000264735	THC2472802	GO:0005641(nuclear envelope lumen)|GO:0005737(cytoplasm)	chr3:192988529-192988588	hs|3q29	6.39699	4.45972	4.65535	4.45407	4.66355	4.27203	6.52513	10.7026	-1.93727	-1.74164	-1.94292	-1.73344	-2.12496	4.17749	-1.89605
NM_012135	FAM50B	family with sequence similarity 50, member B	NM_012135	NM_012135	Hs.140944	26240	ENST00000380274	THC2471270	GO:0005634(nucleus)	chr6:3851193-3851252	hs|6p25.2	6.99711	5.10253	5.10379	5.18046	5.11761	5.02039	12.139	12.0725	-1.89457	-1.89332	-1.81664	-1.8795	-1.97671	-0.0664746	-1.89215
NM_014568	GALNT5	UDP-N-acetyl-alpha-D-galactosamine:polypeptide N-acetylgalactosaminyltransferase 5 (GalNAc-T5)	NM_014568	NM_014568	Hs.269027	11227	ENST00000259056	THC2473222	GO:0000139(Golgi membrane)|GO:0004653(polypeptide N-acetylgalactosaminyltransferase activity)|GO:0005529(sugar binding)|GO:0005575(cellular_component)|GO:0005794(Golgi apparatus)|GO:0006024(glycosaminoglycan biosynthetic process)|GO:0016020(membrane)|GO:0016021(integral to membrane)|GO:0016757(transferase activity, transferring glycosyl groups)	chr2:158157498-158162306	hs|2q24.1	11.7628	10.1161	10.0847	9.30068	9.42475	9.61557	12.4652	11.3886	-1.6467	-1.6781	-2.4621	-2.33804	-2.14721	-1.07665	-1.89147
NM_001823	CKB	creatine kinase, brain	NM_001823	NM_001823	Hs.173724	1152	ENST00000553652	THC2586592	GO:0000166(nucleotide binding)|GO:0004111(creatine kinase activity)|GO:0005524(ATP binding)|GO:0005737(cytoplasm)|GO:0005739(mitochondrion)|GO:0005829(cytosol)|GO:0006600(creatine metabolic process)|GO:0007420(brain development)|GO:0030644(cellular chloride ion homeostasis)|GO:0034641(cellular nitrogen compound metabolic process)	chr14:103986525-103986466	hs|14q32.32	14.5534	12.6647	13.5931	11.8387	12.8532	12.4211	13.1699	12.1556	-1.88868	-0.960296	-2.71462	-1.70014	-2.13224	-1.01434	-1.89
NM_000961	PTGIS	prostaglandin I2 (prostacyclin) synthase	NM_000961	NM_000961	Hs.302085	5740		THC2510165	GO:0001516(prostaglandin biosynthetic process)|GO:0004497(monooxygenase activity)|GO:0005783(endoplasmic reticulum)|GO:0005788(endoplasmic reticulum lumen)|GO:0005789(endoplasmic reticulum membrane)|GO:0006629(lipid metabolic process)|GO:0006633(fatty acid biosynthetic process)|GO:0006692(prostanoid metabolic process)|GO:0006805(xenobiotic metabolic process)|GO:0008116(prostaglandin-I synthase ac…	chr20:48120507-48120448	hs|20q13.13	5.51876	3.50601	3.75848	3.94735	3.38995	3.55627	3.77183	4.29178	-2.01275	-1.76028	-1.57141	-2.1288	-1.96249	0.519944	-1.88715
NM_017893	SEMA4G	sema domain, immunoglobulin domain (Ig), transmembrane domain (TM) and short cytoplasmic domain, (semaphorin) 4G	NM_017893	NM_017893	Hs.591923	57715	ENST00000210633	THC2774962	GO:0004872(receptor activity)|GO:0007275(multicellular organismal development)|GO:0007399(nervous system development)|GO:0016020(membrane)|GO:0016021(integral to membrane)|GO:0030154(cell differentiation)	chr10:102745224-102745283	hs|10q24.31	8.38679	6.42474	6.40839	6.69173	6.95149	6.03327	6.50206	6.74488	-1.96205	-1.9784	-1.69506	-1.4353	-2.35352	0.242821	-1.88486
ENST00000409706	FAM183A	family with sequence similarity 183, member A				NA	ENST00000409706			chr1:43610130-43610189	hs|1p34.2	6.75873	4.91808	4.8645	4.96112	4.66993	4.95707	4.82522	4.55873	-1.84066	-1.89423	-1.79762	-2.0888	-1.80166	-0.266493	-1.88459
NM_003273	TM7SF2	transmembrane 7 superfamily member 2	NM_003273	NM_003273	Hs.31130	7108	ENST00000527851	NP650669	GO:0005783(endoplasmic reticulum)|GO:0005789(endoplasmic reticulum membrane)|GO:0005792(microsome)|GO:0005887(integral to plasma membrane)|GO:0006695(cholesterol biosynthetic process)|GO:0016020(membrane)|GO:0016491(oxidoreductase activity)|GO:0050613(delta14-sterol reductase activity)	chr11:64880991-64881050	hs|11q13.1	9.72662	7.63408	6.95332	8.42815	8.63423	7.56112	10.501	9.6831	-2.09254	-2.7733	-1.29847	-1.0924	-2.1655	-0.817935	-1.88444
NM_000779	CYP4B1	cytochrome P450, family 4, subfamily B, polypeptide 1	NM_000779	NM_000779	Hs.436317	1580	ENST00000371923	THC2601697	GO:0004497(monooxygenase activity)|GO:0005783(endoplasmic reticulum)|GO:0005789(endoplasmic reticulum membrane)|GO:0005792(microsome)|GO:0006805(xenobiotic metabolic process)|GO:0009055(electron carrier activity)|GO:0016020(membrane)|GO:0016705(oxidoreductase activity, acting on paired donors, with incorporation or reduction of molecular oxygen)|GO:0019825(oxygen binding)|GO:0020037(heme binding)…	chr1:47284756-47284815	hs|1p33	6.21015	4.18624	4.12268	4.05705	4.1516	4.2519	5.19769	4.19024	-2.02391	-2.08747	-2.1531	-2.05855	-1.95825	-1.00745	-1.88146
NM_018936	PCDHB2	protocadherin beta 2	NM_018936	NM_018936	Hs.533023	56133	ENST00000194155	THC2653253	GO:0005509(calcium ion binding)|GO:0005886(plasma membrane)|GO:0005887(integral to plasma membrane)|GO:0007155(cell adhesion)|GO:0007156(homophilic cell adhesion)|GO:0007268(synaptic transmission)|GO:0007399(nervous system development)|GO:0007416(synapse assembly)|GO:0016021(integral to membrane)|GO:0016339(calcium-dependent cell-cell adhesion)	chr5:140476755-140476814	hs|5q31.3	9.86668	8.6626	9.94864	7.40407	8.19922	7.64908	10.801	8.99256	-1.20408	0.0819618	-2.46261	-1.66746	-2.2176	-1.80839	-1.87203
NM_032131	ARMC2	armadillo repeat containing 2	NM_032131	NM_032131	Hs.645481	84071	ENST00000368972	THC2474703	GO:0005488(binding)	chr6:109294735-109294794	hs|6q21	6.93612	5.39629	4.95472	4.90339	4.93953	5.13263	4.85394	5.13431	-1.53984	-1.9814	-2.03273	-1.99659	-1.80349	0.280369	-1.87081
NM_032552	DAB2IP	DAB2 interacting protein	NM_032552	NM_032552	Hs.522378	153090	ENST00000259371	THC2467061	GO:0000122(negative regulation of transcription from RNA polymerase II promoter)|GO:0005099(Ras GTPase activator activity)|GO:0005123(death receptor binding)|GO:0005622(intracellular)|GO:0005737(cytoplasm)|GO:0005886(plasma membrane)|GO:0007257(activation of JUN kinase activity)|GO:0009967(positive regulation of signal transduction)|GO:0010633(negative regulation of epithelial cell migration)|GO:…	chr9:124547348-124547407	hs|9q33.2	10.9957	9.33775	9.93929	8.22346	9.57676	8.55505	9.95017	10.5694	-1.65796	-1.05642	-2.77224	-1.41895	-2.44065	0.619255	-1.86924
NM_021114	SPINK2	serine peptidase inhibitor, Kazal type 2 (acrosin-trypsin inhibitor)	NM_021114	NM_021114	Hs.98243	6691	ENST00000248701	THC2471680	GO:0004866(endopeptidase inhibitor activity)|GO:0004867(serine-type endopeptidase inhibitor activity)|GO:0005576(extracellular region)|GO:0010951(negative regulation of endopeptidase activity)	chr4:57676212-57676153	hs|4q12	5.93836	4.47532	4.53704	4.69921	4.39944	3.73633	7.82908	4.45817	-1.46303	-1.40131	-1.23915	-1.53892	-2.20203	-3.37091	-1.86922
NM_174977	SEC14L4	SEC14-like 4 (S. cerevisiae)	NM_174977	NM_174977	Hs.517541	284904	ENST00000320982	THC2633994	GO:0005215(transporter activity)|GO:0005622(intracellular)|GO:0008289(lipid binding)|GO:0016021(integral to membrane)	chr22:30885568-30885509	hs|22q12.2	10.2688	9.07258	8.40443	7.89031	8.42262	8.22271	7.92476	8.62394	-1.19623	-1.86438	-2.3785	-1.8462	-2.0461	0.699177	-1.86628
NM_194298	SLC16A9	solute carrier family 16, member 9 (monocarboxylic acid transporter 9)	NM_194298	NM_194298	Hs.499709	220963	ENST00000395348	THC2470616	GO:0005886(plasma membrane)|GO:0015293(symporter activity)|GO:0016021(integral to membrane)|GO:0046415(urate metabolic process)|GO:0055085(transmembrane transport)	chr10:61411130-61411071	hs|10q21.2	6.58302	5.64579	5.43399	5.45064	5.18964	5.53567	11.4262	6.84285	-0.937228	-1.14903	-1.13238	-1.39338	-1.04735	-4.58336	-1.8611
NM_033328	CAPZA3	capping protein (actin filament) muscle Z-line, alpha 3	NM_033328	NM_033328	Hs.131288	93661	ENST00000317658	THC2477121	GO:0001669(acrosomal vesicle)|GO:0003779(actin binding)|GO:0005737(cytoplasm)|GO:0007286(spermatid development)|GO:0008290(F-actin capping protein complex)|GO:0016020(membrane)|GO:0030036(actin cytoskeleton organization)|GO:0030863(cortical cytoskeleton)|GO:0051693(actin filament capping)	chr12:18891656-18891715	hs|12p12.3	6.38264	4.44966	4.02445	4.70992	4.59515	4.83002	4.06751	3.93902	-1.93298	-2.35819	-1.67272	-1.78749	-1.55262	-0.128485	-1.8608
NM_001650	AQP4	aquaporin 4	NM_001650	NM_001650	Hs.315369	361	ENST00000383170	NP1473548	GO:0005215(transporter activity)|GO:0005372(water transmembrane transporter activity)|GO:0005737(cytoplasm)|GO:0005886(plasma membrane)|GO:0005887(integral to plasma membrane)|GO:0005911(cell-cell junction)|GO:0006810(transport)|GO:0006833(water transport)|GO:0007399(nervous system development)|GO:0007588(excretion)|GO:0007605(sensory perception of sound)|GO:0009897(external side of plasma membra…	chr18:24436235-24436176	hs|18q11.2	6.28499	4.08039	4.80017	4.22324	4.95087	4.1087	4.52343	4.19461	-2.20459	-1.48482	-2.06175	-1.33411	-2.17629	-0.328823	-1.85231
NM_052847	GNG7	guanine nucleotide binding protein (G protein), gamma 7	NM_052847	NM_052847	Hs.515544	2788	ENST00000382159	THC2464113	GO:0001662(behavioral fear response)|GO:0004871(signal transducer activity)|GO:0005834(heterotrimeric G-protein complex)|GO:0005886(plasma membrane)|GO:0006112(energy reserve metabolic process)|GO:0007168(receptor guanylyl cyclase signaling pathway)|GO:0007268(synaptic transmission)|GO:0007626(locomotory behavior)|GO:0008277(regulation of G-protein coupled receptor protein signaling pathway)|GO:0…	chr19:2515071-2515012	hs|19p13.3	9.52427	7.58781	7.94871	7.7157	7.78417	7.36799	7.56656	8.02605	-1.93646	-1.57556	-1.80857	-1.7401	-2.15628	0.459487	-1.84339
NM_003810	TNFSF10	tumor necrosis factor (ligand) superfamily, member 10	NM_003810	NM_003810	Hs.478275	8743	ENST00000241261	THC2507406	GO:0005102(receptor binding)|GO:0005125(cytokine activity)|GO:0005164(tumor necrosis factor receptor binding)|GO:0005515(protein binding)|GO:0005576(extracellular region)|GO:0005615(extracellular space)|GO:0005625(soluble fraction)|GO:0005887(integral to plasma membrane)|GO:0006915(apoptosis)|GO:0006917(induction of apoptosis)|GO:0006919(activation of caspase activity)|GO:0006955(immune response)…	chr3:172223925-172223866	hs|3q26.31	10.5395	9.57347	8.82154	9.01827	9.4557	8.69932	12.7318	9.68891	-0.966042	-1.71798	-1.52124	-1.08382	-1.84019	-3.04288	-1.84122
NM_005498	AP1M2	adaptor-related protein complex 1, mu 2 subunit	NM_005498	NM_005498	Hs.18894	10053	ENST00000250244	THC2780514	GO:0000139(Golgi membrane)|GO:0005765(lysosomal membrane)|GO:0005794(Golgi apparatus)|GO:0005829(cytosol)|GO:0006605(protein targeting)|GO:0006892(post-Golgi vesicle-mediated transport)|GO:0006903(vesicle targeting)|GO:0016020(membrane)|GO:0016032(viral reproduction)|GO:0016044(cellular membrane organization)|GO:0030131(clathrin adaptor complex)|GO:0030659(cytoplasmic vesicle membrane)|GO:0030665…	chr19:10685629-10685159	hs|19p13.2	13.2784	11.2254	11.8544	11.7785	12.1671	11.2099	13.0826	10.2096	-2.05291	-1.42399	-1.49984	-1.1113	-2.06843	-2.87296	-1.83824
NM_001461	FMO5	flavin containing monooxygenase 5	NM_001461	NM_001461	Hs.642706	2330	ENST00000369272	THC2479764	GO:0004497(monooxygenase activity)|GO:0004499(flavin-containing monooxygenase activity)|GO:0005783(endoplasmic reticulum)|GO:0005792(microsome)|GO:0008150(biological_process)|GO:0016020(membrane)|GO:0016021(integral to membrane)|GO:0031227(intrinsic to endoplasmic reticulum membrane)|GO:0050660(flavin adenine dinucleotide binding)|GO:0050661(NADP binding)|GO:0055114(oxidation-reduction process)	chr1:146658421-146658362	hs|1q21.1	5.9762	4.14395	3.91623	4.45895	4.74256	3.90225	7.05763	4.75167	-1.83225	-2.05997	-1.51725	-1.23364	-2.07395	-2.30596	-1.83717
NM_002608	PDGFB	platelet-derived growth factor beta polypeptide	NM_002608	NM_002608	Hs.1976	5155	ENST00000331163	NP1151998	GO:0000139(Golgi membrane)|GO:0001568(blood vessel development)|GO:0001666(response to hypoxia)|GO:0001892(embryonic placenta development)|GO:0001938(positive regulation of endothelial cell proliferation)|GO:0002548(monocyte chemotaxis)|GO:0002576(platelet degranulation)|GO:0003104(positive regulation of glomerular filtration)|GO:0004713(protein tyrosine kinase activity)|GO:0005161(platelet-deriv…	chr22:39620158-39620099	hs|22q13.1	8.74014	7.18657	9.86978	6.577	6.0633	7.13501	9.825	8.73393	-1.55357	1.12964	-2.16314	-2.67683	-1.60512	-1.09107	-1.81795
NM_000355	TCN2	transcobalamin II	NM_000355	NM_000355	Hs.417948	6948	ENST00000471659	THC2494155	GO:0005576(extracellular region)|GO:0005615(extracellular space)|GO:0006811(ion transport)|GO:0006824(cobalt ion transport)|GO:0009235(cobalamin metabolic process)|GO:0015889(cobalamin transport)|GO:0031419(cobalamin binding)|GO:0046872(metal ion binding)	chr22:31011742-31013343	hs|22q12.2	8.06514	6.19311	5.91771	6.60129	6.46645	6.06581	7.8463	8.45142	-1.87203	-2.14743	-1.46385	-1.59869	-1.99933	0.605114	-1.81627
ENST00000462527	EIF3A	eukaryotic translation initiation factor 3, subunit A		CD654100	Hs.688653	8661	ENST00000462527	THC2752844	GO:0001732(formation of translation initiation complex)|GO:0003743(translation initiation factor activity)|GO:0005198(structural molecule activity)|GO:0005515(protein binding)|GO:0005634(nucleus)|GO:0005730(nucleolus)|GO:0005737(cytoplasm)|GO:0005829(cytosol)|GO:0005852(eukaryotic translation initiation factor 3 complex)|GO:0006412(translation)|GO:0006413(translational initiation)|GO:0010467(gene…	chr10:120819495-120819436	hs|10q26.11	6.12767	4.36459	4.44555	4.34979	3.87813	4.54158	4.63269	4.63368	-1.76309	-1.68212	-1.77788	-2.24954	-1.58609	0.000983532	-1.81174
NM_153046	TDRD9	tudor domain containing 9	NM_153046	NM_153046	Hs.21454	122402	ENST00000339063	THC2601200	GO:0000166(nucleotide binding)|GO:0003676(nucleic acid binding)|GO:0004386(helicase activity)|GO:0005524(ATP binding)|GO:0005634(nucleus)|GO:0005737(cytoplasm)|GO:0007140(male meiosis)|GO:0007275(multicellular organismal development)|GO:0007283(spermatogenesis)|GO:0008026(ATP-dependent helicase activity)|GO:0009566(fertilization)|GO:0016787(hydrolase activity)|GO:0030154(cell differentiation)|GO:…	chr14:104518565-104518624	hs|14q32.33	6.74639	4.96098	5.31576	4.58392	4.60824	4.53623	5.576	4.48202	-1.78541	-1.43063	-2.16247	-2.13815	-2.21016	-1.09398	-1.80347
NM_002214	ITGB8	integrin, beta 8	NM_002214	NM_002214	Hs.592171	3696		THC2594559	GO:0001573(ganglioside metabolic process)|GO:0004872(receptor activity)|GO:0005488(binding)|GO:0005886(plasma membrane)|GO:0007155(cell adhesion)|GO:0007160(cell-matrix adhesion)|GO:0007229(integrin-mediated signaling pathway)|GO:0007275(multicellular organismal development)|GO:0008305(integrin complex)|GO:0016021(integral to membrane)|GO:0060674(placenta blood vessel development)	chr7:20455137-20455196	hs|7p21.1	8.93962	7.681	7.56935	6.77321	6.21812	7.49419	9.29489	8.72175	-1.25863	-1.37028	-2.16642	-2.72151	-1.44544	-0.573145	-1.79245
NM_152637	METTL7B	methyltransferase like 7B	NM_152637	NM_152637	Hs.51483	196410	ENST00000394252	THC2472891	GO:0008152(metabolic process)|GO:0008168(methyltransferase activity)|GO:0016740(transferase activity)	chr12:56077637-56077696	hs|12q13.2	9.68669	7.97865	8.13268	7.86886	8.37811	7.12178	9.17298	8.90807	-1.70804	-1.55401	-1.81783	-1.30859	-2.56491	-0.264908	-1.79068
NM_001145250	SP9	Sp9 transcription factor homolog (mouse)	NM_001145250	NM_001145250	Hs.516603	100131390	ENST00000394967		GO:0003677(DNA binding)|GO:0005622(intracellular)|GO:0005634(nucleus)|GO:0006355(regulation of transcription, DNA-dependent)|GO:0008270(zinc ion binding)|GO:0030326(embryonic limb morphogenesis)|GO:0046872(metal ion binding)	chr2:175202002-175202061	hs|2q31.1	7.00725	5.35134	5.85783	4.81517	4.86219	5.21106	7.90228	7.44526	-1.65592	-1.14942	-2.19209	-2.14507	-1.79619	-0.457016	-1.78774
NM_138326	ACMSD	aminocarboxymuconate semialdehyde decarboxylase	NM_138326	NM_138326	Hs.655728	130013	ENST00000283054	THC2476989	GO:0001760(aminocarboxymuconate-semialdehyde decarboxylase activity)|GO:0005829(cytosol)|GO:0006569(tryptophan catabolic process)|GO:0016829(lyase activity)|GO:0034641(cellular nitrogen compound metabolic process)|GO:0046872(metal ion binding)|GO:0046874(quinolinate metabolic process)	chr2:135630187-135655945	hs|2q21.3	8.58557	7.23575	6.96925	6.1755	7.0711	6.54591	3.55444	3.72567	-1.34981	-1.61632	-2.41006	-1.51447	-2.03966	0.171227	-1.78606
NM_002589	PCDH7	protocadherin 7	NM_002589	NM_002589	Hs.479439	5099	ENST00000333135	THC2480318	GO:0005509(calcium ion binding)|GO:0005886(plasma membrane)|GO:0005887(integral to plasma membrane)|GO:0007155(cell adhesion)|GO:0007156(homophilic cell adhesion)	chr4:30726159-30726218	hs|4p15.1	12.2571	10.7552	10.9499	9.86468	10.5611	10.3619	11.1259	9.21781	-1.50194	-1.3072	-2.39242	-1.69602	-1.89524	-1.90808	-1.78348
NM_004657	SDPR	serum deprivation response	NM_004657	NM_004657	Hs.26530	8436	ENST00000304141	THC2461139	GO:0001786(phosphatidylserine binding)|GO:0005515(protein binding)|GO:0005543(phospholipid binding)|GO:0005737(cytoplasm)|GO:0005794(Golgi apparatus)|GO:0005829(cytosol)|GO:0005886(plasma membrane)|GO:0005901(caveola)	chr2:192700161-192700102	hs|2q32.3	5.81193	3.62578	4.11017	4.34611	3.836	3.7861	9.54257	8.21135	-2.18615	-1.70177	-1.46582	-1.97593	-2.02584	-1.33122	-1.78112
NM_018640	LMO3	LIM domain only 3 (rhombotin-like 2)	NM_018640	NM_018640	Hs.504908	55885	ENST00000261169	THC2468629	GO:0006355(regulation of transcription, DNA-dependent)|GO:0008270(zinc ion binding)|GO:0046872(metal ion binding)	chr12:16701693-16701634	hs|12p12.3	4.64719	3.61288	3.41951	3.61428	4.0189	3.45064	8.43219	4.02535	-1.03432	-1.22769	-1.03292	-0.628299	-1.19656	-4.40684	-1.77967
NM_032935	MT4	metallothionein 4	NM_032935	NM_032935	Hs.567624	84560	ENST00000219162	NP363653	GO:0005507(copper ion binding)|GO:0005737(cytoplasm)|GO:0006875(cellular metal ion homeostasis)|GO:0008150(biological_process)|GO:0008270(zinc ion binding)|GO:0046872(metal ion binding)	chr16:56601678-56602761	hs|16q12.2	5.89692	4.23091	4.08988	4.01817	3.78432	4.46538	4.39353	4.52558	-1.66601	-1.80705	-1.87876	-2.11261	-1.43154	0.132046	-1.77919
NM_201282	EGFR	epidermal growth factor receptor	NM_201282	NM_201282	Hs.488293	1956	ENST00000342916	NP098337	GO:0000139(Golgi membrane)|GO:0000166(nucleotide binding)|GO:0000902(cell morphogenesis)|GO:0001503(ossification)|GO:0001892(embryonic placenta development)|GO:0001942(hair follicle development)|GO:0003690(double-stranded DNA binding)|GO:0004710(MAP/ERK kinase kinase activity)|GO:0004713(protein tyrosine kinase activity)|GO:0004714(transmembrane receptor protein tyrosine kinase activity)|GO:00047…	chr7:55231446-55231505	hs|7p11.2	11.0765	9.98479	7.70597	9.55833	9.91205	9.32801	7.65303	7.04026	-1.09167	-3.37049	-1.51813	-1.16441	-1.74846	-0.612774	-1.77863
NM_138424	KIF12	kinesin family member 12	NM_138424	NM_138424	Hs.28149	113220	ENST00000259410	THC2473885	GO:0000166(nucleotide binding)|GO:0003777(microtubule motor activity)|GO:0005524(ATP binding)|GO:0005737(cytoplasm)|GO:0005856(cytoskeleton)|GO:0005874(microtubule)|GO:0007018(microtubule-based movement)	chr9:116856518-116856251	hs|9q32	5.97292	4.06944	5.50185	4.37793	4.07575	4.42771	6.31888	4.36674	-1.90348	-0.471069	-1.59499	-1.89717	-1.54521	-1.95214	-1.7786
NM_003933	BAIAP3	BAI1-associated protein 3	NM_003933	NM_003933	Hs.458427	8938	ENST00000397489	THC2622475	GO:0007186(G-protein coupled receptor protein signaling pathway)|GO:0007269(neurotransmitter secretion)|GO:0008022(protein C-terminus binding)	chr16:1398879-1398938	hs|16p13.3	6.88617	4.97941	6.50515	5.72117	5.50284	4.9859	7.26512	4.75684	-1.90676	-0.381023	-1.16499	-1.38333	-1.90027	-2.50828	-1.77273
NM_006095	ATP8A1	ATPase, aminophospholipid transporter (APLT), class I, type 8A, member 1	NM_006095	NM_006095	Hs.435052	10396	ENST00000264449	THC2601396	GO:0000166(nucleotide binding)|GO:0000287(magnesium ion binding)|GO:0004012(phospholipid-translocating ATPase activity)|GO:0005515(protein binding)|GO:0005524(ATP binding)|GO:0005783(endoplasmic reticulum)|GO:0005886(plasma membrane)|GO:0006812(cation transport)|GO:0015247(aminophospholipid transporter activity)|GO:0015662(ATPase activity, coupled to transmembrane movement of ions, phosphorylativ…	chr4:42410508-42410449	hs|4p13	6.595	4.96307	5.2385	4.66213	4.75612	4.49272	7.32827	7.15455	-1.63193	-1.3565	-1.93287	-1.83888	-2.10228	-0.173717	-1.77249
NM_005654	NR2F1	nuclear receptor subfamily 2, group F, member 1	NM_005654	NM_005654	Hs.519445	7025	ENST00000327111	THC2471154	GO:0000122(negative regulation of transcription from RNA polymerase II promoter)|GO:0001764(neuron migration)|GO:0003700(sequence-specific DNA binding transcription factor activity)|GO:0003706(ligand-regulated transcription factor activity)|GO:0003707(steroid hormone receptor activity)|GO:0003713(transcription coactivator activity)|GO:0004872(receptor activity)|GO:0004879(ligand-dependent nuclear…	chr5:92929717-92929776	hs|5q15	10.592	8.98658	10.8168	8.73731	8.68719	9.2044	11.5245	9.47218	-1.60546	0.224757	-1.85473	-1.90485	-1.38764	-2.05233	-1.761
NM_004605	SULT2B1	sulfotransferase family, cytosolic, 2B, member 1	NM_004605	NM_004605	Hs.369331	6820	ENST00000323090	THC2649177	GO:0000103(sulfate assimilation)|GO:0004027(alcohol sulfotransferase activity)|GO:0005515(protein binding)|GO:0005737(cytoplasm)|GO:0005829(cytosol)|GO:0006805(xenobiotic metabolic process)|GO:0008202(steroid metabolic process)|GO:0016740(transferase activity)|GO:0050294(steroid sulfotransferase activity)|GO:0050427(3'-phosphoadenosine 5'-phosphosulfate metabolic process)	chr19:49096042-49100023	hs|19q13.33	8.53848	6.86827	7.90682	6.95774	7.08627	6.72845	10.1683	7.89904	-1.6702	-0.631661	-1.58074	-1.45221	-1.81002	-2.2693	-1.7565
NM_004335	BST2	bone marrow stromal cell antigen 2	NM_004335	NM_004335	Hs.118110	684	ENST00000533098	THC2467930	GO:0004871(signal transducer activity)|GO:0005770(late endosome)|GO:0005794(Golgi apparatus)|GO:0005887(integral to plasma membrane)|GO:0006959(humoral immune response)|GO:0007165(signal transduction)|GO:0007267(cell-cell signaling)|GO:0007275(multicellular organismal development)|GO:0008283(cell proliferation)|GO:0031225(anchored to membrane)|GO:0042113(B cell activation)|GO:0042803(protein homo…	chr19:17514113-17514054	hs|19p13.11	11.8969	10.186	10.664	10.4616	10.4748	8.87715	14.3068	12.59	-1.71094	-1.23296	-1.4353	-1.42219	-3.0198	-1.71677	-1.75633
NM_007084	SOX21	SRY (sex determining region Y)-box 21	NM_007084	NM_007084	Hs.187577	11166	ENST00000376945	THC2604428	GO:0000981(sequence-specific DNA binding RNA polymerase II transcription factor activity)|GO:0003677(DNA binding)|GO:0003700(sequence-specific DNA binding transcription factor activity)|GO:0005575(cellular_component)|GO:0005634(nucleus)|GO:0006355(regulation of transcription, DNA-dependent)|GO:0006357(regulation of transcription from RNA polymerase II promoter)|GO:0006366(transcription from RNA p…	chr13:95362901-95362842	hs|13q32.1	5.59946	4.01677	2.36786	3.74079	4.27645	4.40953	6.22241	4.92152	-1.58269	-3.2316	-1.85867	-1.32301	-1.18992	-1.30089	-1.7478
NM_022131	CLSTN2	calsyntenin 2	NM_022131	NM_022131	Hs.158529	64084	ENST00000458420	THC2475157	GO:0000139(Golgi membrane)|GO:0005509(calcium ion binding)|GO:0005783(endoplasmic reticulum)|GO:0005789(endoplasmic reticulum membrane)|GO:0005794(Golgi apparatus)|GO:0005886(plasma membrane)|GO:0007155(cell adhesion)|GO:0007156(homophilic cell adhesion)|GO:0016021(integral to membrane)|GO:0045211(postsynaptic membrane)	chr3:140286379-140286438	hs|3q23	5.9495	4.15458	4.38964	4.37609	4.18353	3.94295	4.36015	6.44219	-1.79491	-1.55985	-1.57341	-1.76596	-2.00655	2.08204	-1.74014
NM_198859	PRICKLE2	prickle homolog 2 (Drosophila)	NM_198859	NM_198859	Hs.708851	166336	ENST00000295902	THC2491238	GO:0005634(nucleus)|GO:0005737(cytoplasm)|GO:0008270(zinc ion binding)|GO:0016020(membrane)|GO:0016327(apicolateral plasma membrane)|GO:0016328(lateral plasma membrane)|GO:0031175(neuron projection development)|GO:0031965(nuclear membrane)|GO:0045197(establishment or maintenance of epithelial cell apical/basal polarity)|GO:0046872(metal ion binding)	chr3:64079998-64079939	hs|3p14.1	8.763	7.05615	7.44126	6.52171	6.78353	7.31538	8.82111	10.2729	-1.70685	-1.32174	-2.24129	-1.97947	-1.44762	1.45177	-1.7394
NM_001031702	SEMA5B	sema domain, seven thrombospondin repeats (type 1 and type 1-like), transmembrane domain (TM) and short cytoplasmic domain, (semaphorin) 5B	NM_001031702	NM_001031702	Hs.210870	54437	ENST00000195173	NP1213176	GO:0004872(receptor activity)|GO:0007275(multicellular organismal development)|GO:0007399(nervous system development)|GO:0016020(membrane)|GO:0016021(integral to membrane)|GO:0030154(cell differentiation)	chr3:122628245-122628186	hs|3q21.1	7.04661	5.25337	5.07391	5.89964	6.17989	5.31391	7.62082	5.58501	-1.79324	-1.9727	-1.14697	-0.866724	-1.7327	-2.03581	-1.73628
NR_024627	KCNQ1DN	KCNQ1 downstream neighbor (non-protein coding)	NR_024627	NR_024627	Hs.127821	55539	ENST00000441418	THC2481129	GO:0003674(molecular_function)|GO:0005575(cellular_component)|GO:0008150(biological_process)	chr11:2893235-2893294	hs|11p15.4	6.42287	4.72501	4.83566	4.48173	4.69821	4.69286	4.69623	4.47876	-1.69786	-1.58721	-1.94114	-1.72466	-1.73001	-0.217466	-1.73617
NM_000524	HTR1A	5-hydroxytryptamine (serotonin) receptor 1A	NM_000524	NM_000524	Hs.247940	3350	ENST00000323865	THC2602444	GO:0004871(signal transducer activity)|GO:0004872(receptor activity)|GO:0004930(G-protein coupled receptor activity)|GO:0004993(serotonin receptor activity)|GO:0005886(plasma membrane)|GO:0005887(integral to plasma membrane)|GO:0007186(G-protein coupled receptor protein signaling pathway)|GO:0007198(inhibition of adenylate cyclase activity by serotonin receptor signaling pathway)|GO:0007210(serot…	chr5:63256373-63256314	hs|5q12.3	6.12735	4.23568	4.31146	4.81831	4.24259	4.36125	4.36577	4.22212	-1.89166	-1.81589	-1.30903	-1.88475	-1.7661	-0.143643	-1.73349
NM_020742	NLGN4X	neuroligin 4, X-linked	NM_020742	NM_020742	Hs.21107	57502	ENST00000381092	THC2490006	GO:0003360(brainstem development)|GO:0004091(carboxylesterase activity)|GO:0004872(receptor activity)|GO:0005515(protein binding)|GO:0005886(plasma membrane)|GO:0005887(integral to plasma membrane)|GO:0007155(cell adhesion)|GO:0009986(cell surface)|GO:0014069(postsynaptic density)|GO:0016021(integral to membrane)|GO:0021549(cerebellum development)|GO:0030054(cell junction)|GO:0030425(dendrite)|GO…	chrX:5810305-5810246	hs|Xp22.32	5.84241	4.20555	4.44158	3.84717	4.10041	3.95764	4.03773	4.31418	-1.63686	-1.40083	-1.99525	-1.74201	-1.88477	0.276455	-1.73194
NM_018930	PCDHB10	protocadherin beta 10	NM_018930	NM_018930	Hs.657953	56126	ENST00000239446	THC2464755	GO:0005509(calcium ion binding)|GO:0005886(plasma membrane)|GO:0007155(cell adhesion)|GO:0007156(homophilic cell adhesion)|GO:0007268(synaptic transmission)|GO:0007416(synapse assembly)|GO:0016021(integral to membrane)|GO:0016339(calcium-dependent cell-cell adhesion)	chr5:140574844-140574903	hs|5q31.3	6.6935	4.97842	5.34363	4.80567	5.07656	4.61566	7.68286	7.01449	-1.71508	-1.34987	-1.88784	-1.61694	-2.07784	-0.668371	-1.72952
NM_015842	LMO7	LIM domain 7	NM_015842	NM_015842	Hs.207631	4008	ENST00000357063	THC2525298	GO:0000151(ubiquitin ligase complex)|GO:0004842(ubiquitin-protein ligase activity)|GO:0005634(nucleus)|GO:0005737(cytoplasm)|GO:0008270(zinc ion binding)|GO:0016567(protein ubiquitination)|GO:0046872(metal ion binding)	chr13:76423311-76423370	hs|13q22.2	8.94902	7.20247	7.01619	7.08988	7.54015	7.25246	9.85205	9.94002	-1.74654	-1.93283	-1.85913	-1.40887	-1.69655	0.0879669	-1.72879
NM_001012984	C16orf86	chromosome 16 open reading frame 86	NM_001012984	NM_001012984	Hs.632208	388284	ENST00000459925	THC2475504		chr16:67702392-67702451	hs|16q22.1	6.29859	4.69202	4.39486	4.69153	4.56051	4.51394	6.16701	5.83551	-1.60657	-1.90373	-1.60706	-1.73808	-1.78465	-0.331501	-1.72802
NM_003918	GYG2	glycogenin 2	NM_003918	NM_003918	Hs.567381	8908	ENST00000338623	THC2472289	GO:0005625(soluble fraction)|GO:0005829(cytosol)|GO:0005975(carbohydrate metabolic process)|GO:0005978(glycogen biosynthetic process)|GO:0005980(glycogen catabolic process)|GO:0006006(glucose metabolic process)|GO:0008466(glycogenin glucosyltransferase activity)|GO:0016757(transferase activity, transferring glycosyl groups)	chrX:2800115-2800174	hs|Xp22.33	7.67107	6.37487	5.92209	5.8081	5.67447	5.9719	8.73505	9.7614	-1.2962	-1.74898	-1.86298	-1.99661	-1.69917	1.02635	-1.72079
NR_024119	LINC00244	long intergenic non-protein coding RNA 244	NR_024119	NR_024119	Hs.404170	64433				chr7:156333736-156333795	hs|7q36.3	5.95253	4.74478	4.255	4.10783	4.67566	3.38626	4.21809	4.27656	-1.20775	-1.69753	-1.8447	-1.27687	-2.56626	0.0584756	-1.71862
NM_020210	SEMA4B	sema domain, immunoglobulin domain (Ig), transmembrane domain (TM) and short cytoplasmic domain, (semaphorin) 4B	NM_020210	NM_020210	Hs.474935	10509	ENST00000332496	THC2469032	GO:0004872(receptor activity)|GO:0007275(multicellular organismal development)|GO:0007399(nervous system development)|GO:0016020(membrane)|GO:0016021(integral to membrane)|GO:0030154(cell differentiation)	chr15:90771532-90771591	hs|15q26.1	11.4538	9.84055	8.83984	10.2201	10.5739	9.53348	9.61678	8.42237	-1.61327	-2.61398	-1.23376	-0.879887	-1.92033	-1.19441	-1.71515
NM_138420	AHNAK2	AHNAK nucleoprotein 2	NM_138420	NM_138420	Hs.441783	113146	ENST00000333244	THC2600970	GO:0005634(nucleus)	chr14:105404612-105404553	hs|14q32.33	9.16992	7.81636	9.27445	7.04746	7.73914	6.79916	9.88548	8.61918	-1.35355	0.10453	-2.12246	-1.43078	-2.37076	-1.2663	-1.70877
NM_004936	CDKN2B	cyclin-dependent kinase inhibitor 2B (p15, inhibits CDK4)	NM_004936	NM_004936	Hs.72901	1030	ENST00000380142	THC2484508	GO:0000079(regulation of cyclin-dependent protein kinase activity)|GO:0000080(G1 phase of mitotic cell cycle)|GO:0000086(G2/M transition of mitotic cell cycle)|GO:0000278(mitotic cell cycle)|GO:0004861(cyclin-dependent protein kinase inhibitor activity)|GO:0005515(protein binding)|GO:0005634(nucleus)|GO:0005737(cytoplasm)|GO:0005829(cytosol)|GO:0007050(cell cycle arrest)|GO:0008285(negative regul…	chr9:22009038-22008979	hs|9p21.3	8.19936	6.05209	6.71354	6.93348	6.45009	6.31828	4.26651	4.46612	-2.14727	-1.48582	-1.26588	-1.74927	-1.88108	0.199612	-1.70586
NM_022140	EPB41L4A	erythrocyte membrane protein band 4.1 like 4A	NM_022140	NM_022140	Hs.584954	64097	ENST00000515047	THC2478093	GO:0003674(molecular_function)|GO:0005488(binding)|GO:0005575(cellular_component)|GO:0005737(cytoplasm)|GO:0005856(cytoskeleton)|GO:0008092(cytoskeletal protein binding)|GO:0008150(biological_process)|GO:0019898(extrinsic to membrane)	chr5:111530291-111519800	hs|5q22.2	6.59228	5.9558	5.31452	4.95853	4.65908	5.47192	10.158	7.61104	-0.636472	-1.27776	-1.63374	-1.9332	-1.12036	-2.54696	-1.7024
NM_001250	CD40	CD40 molecule, TNF receptor superfamily member 5	NM_001250	NM_001250	Hs.472860	958	ENST00000477696	THC2736356	GO:0002768(immune response-regulating cell surface receptor signaling pathway)|GO:0004871(signal transducer activity)|GO:0004872(receptor activity)|GO:0005515(protein binding)|GO:0005576(extracellular region)|GO:0005886(plasma membrane)|GO:0005887(integral to plasma membrane)|GO:0006461(protein complex assembly)|GO:0006954(inflammatory response)|GO:0007165(signal transduction)|GO:0009897(external…	chr20:44757581-44757640	hs|20q13.12	6.15348	4.53849	4.49706	4.39943	4.51344	4.31046	4.67637	4.86247	-1.61499	-1.65641	-1.75405	-1.64004	-1.84302	0.186107	-1.7017
NM_198472	C10orf125	chromosome 10 open reading frame 125	NM_198472	NM_198472	Hs.155823	282969	ENST00000368552	THC2634480	GO:0005996(monosaccharide metabolic process)|GO:0006004(fucose metabolic process)|GO:0016853(isomerase activity)|GO:0016857(racemase and epimerase activity, acting on carbohydrates and derivatives)|GO:0042806(fucose binding)	chr10:135169313-135169254	hs|10q26.3	10.9417	9.76063	11.1415	9.47068	9.7451	9.65699	10.8505	7.48664	-1.1811	0.199731	-1.47105	-1.19664	-1.28475	-3.3639	-1.69949
ENST00000252593	BST2	bone marrow stromal cell antigen 2		AK291099	Hs.118110	684	ENST00000252593	THC2754175	GO:0004871(signal transducer activity)|GO:0005770(late endosome)|GO:0005794(Golgi apparatus)|GO:0005887(integral to plasma membrane)|GO:0006959(humoral immune response)|GO:0007165(signal transduction)|GO:0007267(cell-cell signaling)|GO:0007275(multicellular organismal development)|GO:0008283(cell proliferation)|GO:0031225(anchored to membrane)|GO:0042113(B cell activation)|GO:0042803(protein homo…	chr19:17513807-17513748	hs|19p13.11	12.3861	10.9146	11.4816	11.1432	11.2339	9.44882	14.8227	13.167	-1.47151	-0.904467	-1.24282	-1.15221	-2.93724	-1.65563	-1.69188
NM_001015002	LLGL2	lethal giant larvae homolog 2 (Drosophila)	NM_001015002	NM_001015002	Hs.514477	3993	ENST00000375227	THC2631507	GO:0005515(protein binding)|GO:0005737(cytoplasm)|GO:0006887(exocytosis)|GO:0007049(cell cycle)|GO:0030165(PDZ domain binding)|GO:0032878(regulation of establishment or maintenance of cell polarity)|GO:0043231(intracellular membrane-bounded organelle)|GO:0051301(cell division)	chr17:73559153-73559212	hs|17q25.1	10.4158	8.69528	9.42852	8.98543	9.324	8.56216	11.3854	9.07294	-1.72047	-0.987226	-1.43032	-1.09175	-1.85359	-2.31242	-1.68171
NM_001091	ABP1	amiloride binding protein 1 (amine oxidase (copper-containing))	NM_001091	NM_001091	Hs.647097	26	ENST00000487631	THC2741030	GO:0004872(receptor activity)|GO:0005261(cation channel activity)|GO:0005272(sodium channel activity)|GO:0005507(copper ion binding)|GO:0005509(calcium ion binding)|GO:0005576(extracellular region)|GO:0005615(extracellular space)|GO:0005777(peroxisome)|GO:0005886(plasma membrane)|GO:0008131(primary amine oxidase activity)|GO:0008144(drug binding)|GO:0008201(heparin binding)|GO:0008270(zinc ion bi…	chr7:150555060-150555119	hs|7q36.1	7.41941	5.7879	5.79517	5.68981	5.79655	5.49536	7.37592	5.82894	-1.6315	-1.62423	-1.7296	-1.62285	-1.92404	-1.54698	-1.67987
NM_005560	LAMA5	laminin, alpha 5	NM_005560	NM_005560	Hs.473256	3911	ENST00000495695	NP306888	GO:0001525(angiogenesis)|GO:0001658(branching involved in ureteric bud morphogenesis)|GO:0001738(morphogenesis of a polarized epithelium)|GO:0001755(neural crest cell migration)|GO:0001942(hair follicle development)|GO:0005178(integrin binding)|GO:0005198(structural molecule activity)|GO:0005488(binding)|GO:0005576(extracellular region)|GO:0005604(basement membrane)|GO:0005605(basal lamina)|GO:00…	chr20:60885361-60885302	hs|20q13.33	12.9148	10.9719	11.5564	11.2513	11.581	10.3456	11.6366	10.4254	-1.9429	-1.35834	-1.66349	-1.33378	-2.56913	-1.21111	-1.67979
NM_033101	LGALS12	lectin, galactoside-binding, soluble, 12	NM_033101	NM_033101	Hs.502774	85329	ENST00000394618	NP374307	GO:0005529(sugar binding)|GO:0005634(nucleus)|GO:0006915(apoptosis)|GO:0008629(induction of apoptosis by intracellular signals)|GO:0030395(lactose binding)	chr11:63283937-63283996	hs|11q12.3	8.05387	5.82866	6.17199	6.56844	6.6317	6.67	5.27331	5.18931	-2.22521	-1.88188	-1.48542	-1.42217	-1.38386	-0.0839962	-1.67971
NM_002317	LOX	lysyl oxidase	NM_002317	NM_002317	Hs.102267	4015	ENST00000543620	THC2469175	GO:0001568(blood vessel development)|GO:0004720(protein-lysine 6-oxidase activity)|GO:0005507(copper ion binding)|GO:0005576(extracellular region)|GO:0005581(collagen)|GO:0005615(extracellular space)|GO:0005634(nucleus)|GO:0006464(protein modification process)|GO:0016491(oxidoreductase activity)|GO:0030199(collagen fibril organization)|GO:0030324(lung development)|GO:0042060(wound healing)|GO:004…	chr5:121405845-121405786	hs|5q23.2	7.57839	6.03688	5.99107	5.72362	5.43439	6.31126	8.70055	11.8951	-1.54151	-1.58732	-1.85477	-2.14401	-1.26714	3.19452	-1.67895
AB051440	LOC440792	proline dehydrogenase (oxidase) 1 pseudogene		AB051440	Hs.613849	NA				chr22:20299201-20299260	hs|22q11.21	7.63326	5.88838	6.15824	5.65932	6.31214	5.75921	6.20495	5.70392	-1.74488	-1.47502	-1.97394	-1.32112	-1.87405	-0.50103	-1.6778
NM_000674	ADORA1	adenosine A1 receptor	NM_000674	NM_000674	Hs.77867	134	ENST00000367235	THC2492048	GO:0000186(activation of MAPKK activity)|GO:0001609(adenosine receptor activity, G-protein coupled)|GO:0001659(temperature homeostasis)|GO:0001664(G-protein-coupled receptor binding)|GO:0001666(response to hypoxia)|GO:0001883(purine nucleoside binding)|GO:0002087(regulation of respiratory gaseous exchange by neurological system process)|GO:0002674(negative regulation of acute inflammatory respons…	chr1:203135679-203135738	hs|1q32.1	6.9598	5.24488	4.81221	5.25918	5.90632	5.20308	9.43792	8.91617	-1.71492	-2.14759	-1.70063	-1.05348	-1.75672	-0.521748	-1.67467
NM_001012502	C9orf117	chromosome 9 open reading frame 117	NM_001012502	NM_001012502	Hs.652519	286207	ENST00000496009	THC2550915		chr9:130476181-130476240	hs|9q34.11	5.9882	4.37585	4.39684	4.612	4.2714	4.0039	4.19389	4.26837	-1.61236	-1.59136	-1.3762	-1.7168	-1.9843	0.0744823	-1.6562
NM_001039960	SLC4A8	solute carrier family 4, sodium bicarbonate cotransporter, member 8	NM_001039960	NM_001039960	Hs.370636	9498	ENST00000546875	THC2605314	GO:0005215(transporter activity)|GO:0005452(inorganic anion exchanger activity)|GO:0005886(plasma membrane)|GO:0006811(ion transport)|GO:0006814(sodium ion transport)|GO:0015297(antiporter activity)|GO:0015701(bicarbonate transport)|GO:0016021(integral to membrane)|GO:0055085(transmembrane transport)	chr12:51902921-51902980	hs|12q13.13	7.02569	5.7498	5.86554	4.93131	4.82629	5.53552	7.2092	9.05357	-1.27589	-1.16015	-2.09437	-2.19939	-1.49017	1.84437	-1.64399
NM_144665	SESN3	sestrin 3	NM_144665	NM_144665	Hs.659934	143686	ENST00000393234	NP837422	GO:0005634(nucleus)|GO:0007050(cell cycle arrest)	chr11:94917647-94917588	hs|11q21	5.67617	4.11981	3.56463	3.79558	4.27645	4.28191	8.37087	6.88741	-1.55636	-2.11154	-1.88059	-1.39972	-1.39425	-1.48346	-1.63765
NM_001099680	MAGIX	MAGI family member, X-linked	NM_001099680	NM_001099680	Hs.193170	79917	ENST00000376339	THC2615376		chrX:49022908-49022967	hs|Xp11.23	8.84716	7.47209	7.70378	7.30222	7.66804	7.44863	11.3255	8.15721	-1.37506	-1.14338	-1.54494	-1.17912	-1.39852	-3.16827	-1.63488
NM_001080434	LMTK3	lemur tyrosine kinase 3	NM_001080434	NM_001080434	Hs.207426	114783	ENST00000270238	THC2601340	GO:0000166(nucleotide binding)|GO:0003674(molecular_function)|GO:0004674(protein serine/threonine kinase activity)|GO:0004713(protein tyrosine kinase activity)|GO:0005524(ATP binding)|GO:0005575(cellular_component)|GO:0008150(biological_process)|GO:0010923(negative regulation of phosphatase activity)|GO:0016020(membrane)|GO:0016021(integral to membrane)	chr19:48988597-48988538	hs|19q13.33	11.4826	9.68263	11.2084	10.3053	10.386	9.75888	11.5318	9.1759	-1.79996	-0.274229	-1.1773	-1.09664	-1.72371	-2.35592	-1.6307
NM_001512	GSTA4	glutathione S-transferase alpha 4	NM_001512	NM_001512	Hs.485557	2941	ENST00000370960	THC2550721	GO:0004364(glutathione transferase activity)|GO:0005737(cytoplasm)|GO:0005829(cytosol)|GO:0006749(glutathione metabolic process)|GO:0006805(xenobiotic metabolic process)|GO:0008152(metabolic process)|GO:0016740(transferase activity)|GO:0042803(protein homodimerization activity)	chr6:52843197-52843138	hs|6p12.2	8.13039	6.15335	6.68133	6.65373	6.96735	6.09411	6.93124	8.29284	-1.97704	-1.44906	-1.47665	-1.16304	-2.03628	1.36161	-1.62041
NM_015063	SLC8A2	solute carrier family 8 (sodium/calcium exchanger), member 2	NM_015063	NM_015063	Hs.172884	6543	ENST00000391903	THC2515594	GO:0005432(calcium:sodium antiporter activity)|GO:0005516(calmodulin binding)|GO:0005739(mitochondrion)|GO:0005874(microtubule)|GO:0005886(plasma membrane)|GO:0006811(ion transport)|GO:0006814(sodium ion transport)|GO:0006816(calcium ion transport)|GO:0007154(cell communication)|GO:0007596(blood coagulation)|GO:0015297(antiporter activity)|GO:0016021(integral to membrane)|GO:0021537(telencephalon…	chr19:47931982-47931923	hs|19q13.32	5.77809	4.26826	4.21886	4.42846	4.45817	3.79457	5.89397	3.90916	-1.50983	-1.55923	-1.34963	-1.31992	-1.98352	-1.9848	-1.61782
NM_006393	NEBL	nebulette	NM_006393	NM_006393	Hs.5025	10529	ENST00000377122	THC2648627	GO:0003779(actin binding)|GO:0005515(protein binding)|GO:0008270(zinc ion binding)|GO:0008307(structural constituent of muscle)|GO:0030832(regulation of actin filament length)|GO:0046872(metal ion binding)	chr10:21070597-21070538	hs|10p12.31	5.6907	4.41494	4.88695	4.30026	3.92979	4.52837	7.54227	5.04776	-1.27576	-0.803752	-1.39044	-1.76091	-1.16233	-2.49451	-1.61679
NM_001042610	DBNDD1	dysbindin (dystrobrevin binding protein 1) domain containing 1	NM_001042610	NM_001042610	Hs.301394	79007	ENST00000392973	THC2505948	GO:0005737(cytoplasm)	chr16:90072057-90071998	hs|16q24.3	11.8895	10.4148	11.4348	9.86933	10.6985	9.74536	10.6722	9.42719	-1.4747	-0.454648	-2.02015	-1.19102	-2.14412	-1.24499	-1.615
NM_015660	GIMAP2	GTPase, IMAP family member 2	NM_015660	NM_015660	Hs.647071	26157	ENST00000223293	THC2472957	GO:0000166(nucleotide binding)|GO:0005525(GTP binding)|GO:0016020(membrane)|GO:0016021(integral to membrane)	chr7:150389949-150390008	hs|7q36.1	8.44107	6.13661	8.05288	7.37174	7.06941	6.3749	6.77492	5.51861	-2.30447	-0.388193	-1.06933	-1.37167	-2.06618	-1.25631	-1.61359
NM_024886	C10orf95	chromosome 10 open reading frame 95	NM_024886	NM_024886	Hs.225084	79946	ENST00000492465	THC2506143		chr10:104210004-104209945	hs|10q24.32	10.0859	8.11997	8.51465	8.91909	9.43888	7.99009	7.99653	6.74115	-1.96589	-1.57122	-1.16677	-0.646983	-2.09577	-1.25538	-1.611
NM_173086	KRT6C	keratin 6C	NM_173086	NM_173086	Hs.709234	286887	ENST00000411979	THC2518576	GO:0005198(structural molecule activity)|GO:0005882(intermediate filament)|GO:0007010(cytoskeleton organization)|GO:0045095(keratin filament)	chr12:52864324-52863651	hs|12q13.13	5.71418	4.29668	3.83372	3.62579	4.33554	3.99866	5.47366	4.29872	-1.41749	-1.88045	-2.08839	-1.37863	-1.71551	-1.17494	-1.60924
NM_001080451	SERPINA11	serpin peptidase inhibitor, clade A (alpha-1 antiproteinase, antitrypsin), member 11	NM_001080451	NM_001080451	Hs.145890	256394	ENST00000334708	THC2603443	GO:0004867(serine-type endopeptidase inhibitor activity)|GO:0005576(extracellular region)|GO:0010951(negative regulation of endopeptidase activity)|GO:0030162(regulation of proteolysis)|GO:0030414(peptidase inhibitor activity)	chr14:94909539-94909480	hs|14q32.13	5.60467	3.80406	3.82968	4.47864	3.89184	3.98674	4.00841	4.05749	-1.80061	-1.77498	-1.12602	-1.71283	-1.61792	0.0490784	-1.60647
NM_147192	DMBX1	diencephalon/mesencephalon homeobox 1	NM_147192	NM_147192	Hs.375623	127343	ENST00000371956	THC2482470	GO:0003677(DNA binding)|GO:0003700(sequence-specific DNA binding transcription factor activity)|GO:0005634(nucleus)|GO:0007275(multicellular organismal development)|GO:0007417(central nervous system development)|GO:0007420(brain development)|GO:0043565(sequence-specific DNA binding)|GO:0045892(negative regulation of transcription, DNA-dependent)|GO:0048589(developmental growth)	chr1:46979434-46979493	hs|1p33	8.9863	7.67867	7.32637	7.07122	7.84835	7.02441	7.59888	6.73598	-1.30763	-1.65993	-1.91508	-1.13795	-1.96189	-0.862909	-1.5965
NM_002993	CXCL6	chemokine (C-X-C motif) ligand 6 (granulocyte chemotactic protein 2)	NM_002993	NM_002993	Hs.164021	6372	ENST00000226317	THC2627589	GO:0005576(extracellular region)|GO:0005615(extracellular space)|GO:0006935(chemotaxis)|GO:0006954(inflammatory response)|GO:0006955(immune response)|GO:0007165(signal transduction)|GO:0007267(cell-cell signaling)|GO:0008009(chemokine activity)|GO:0008201(heparin binding)	chr4:74703368-74703427	hs|4q13.3	7.54597	6.21498	5.46363	5.90849	6.10318	6.09668	5.28147	4.33993	-1.33099	-2.08234	-1.63748	-1.44279	-1.44929	-0.941536	-1.58858
NM_021200	PLEKHB1	pleckstrin homology domain containing, family B (evectins) member 1	NM_021200	NM_021200	Hs.445489	58473	ENST00000426191	THC2588797	GO:0004871(signal transducer activity)|GO:0005737(cytoplasm)|GO:0007165(signal transduction)|GO:0007275(multicellular organismal development)|GO:0007602(phototransduction)|GO:0008022(protein C-terminus binding)|GO:0016020(membrane)|GO:0016021(integral to membrane)|GO:0042803(protein homodimerization activity)	chr11:73373788-73373847	hs|11q13.4	10.967	9.30371	9.69568	9.56287	10.3295	9.48539	9.86547	7.7454	-1.66327	-1.2713	-1.40411	-0.637493	-1.48158	-2.12007	-1.58807
XR_110166	FLJ45832	FLJ45832 protein	XR_110166	XR_110166	Hs.516959	400841				chr20:29513653-29513594	hs|20q11.21	5.48942	3.94949	3.94164	3.77417	3.78561	4.07462	3.66456	4.27339	-1.53994	-1.54778	-1.71525	-1.70381	-1.41481	0.608831	-1.58432
NM_001010915	PTPLAD2	protein tyrosine phosphatase-like A domain containing 2	NM_001010915	NM_001010915	Hs.716678	401494	ENST00000488436	THC2626826	GO:0005783(endoplasmic reticulum)|GO:0005789(endoplasmic reticulum membrane)|GO:0006633(fatty acid biosynthetic process)|GO:0016020(membrane)|GO:0016021(integral to membrane)|GO:0016829(lyase activity)	chr9:21015992-21015933	hs|9p21.3	5.41071	4.3764	3.75937	3.65424	3.66525	3.68601	7.77368	7.61785	-1.03431	-1.65134	-1.75647	-1.74546	-1.7247	-0.155827	-1.58246
NM_001296	CCBP2	chemokine binding protein 2	NM_001296	NM_001296	Hs.146346	1238	ENST00000273145	THC2473450	GO:0004871(signal transducer activity)|GO:0004872(receptor activity)|GO:0004930(G-protein coupled receptor activity)|GO:0004950(chemokine receptor activity)|GO:0005886(plasma membrane)|GO:0005887(integral to plasma membrane)|GO:0006935(chemotaxis)|GO:0006955(immune response)|GO:0007186(G-protein coupled receptor protein signaling pathway)|GO:0007275(multicellular organismal development)|GO:001649…	chr3:42906836-42906895	hs|3p22.1	6.43752	5.08791	4.79115	4.938	4.72412	4.75562	4.60199	4.87335	-1.34961	-1.64637	-1.49952	-1.7134	-1.6819	0.271353	-1.57816
NM_001029884	PLEKHG1	pleckstrin homology domain containing, family G (with RhoGef domain) member 1	NM_001029884	NM_001029884	Hs.189781	57480	ENST00000367326	THC2626590	GO:0005085(guanyl-nucleotide exchange factor activity)|GO:0005089(Rho guanyl-nucleotide exchange factor activity)|GO:0005622(intracellular)|GO:0035023(regulation of Rho protein signal transduction)	chr6:151054898-151054957	hs|6q25.1	6.2624	4.61942	4.27173	4.7567	4.65434	4.99031	7.44094	6.08427	-1.64298	-1.99066	-1.50569	-1.60806	-1.27209	-1.35668	-1.56269
NM_000851	GSTM5	glutathione S-transferase mu 5	NM_000851	NM_000851	Hs.75652	2949	ENST00000369813	THC2472082	GO:0004364(glutathione transferase activity)|GO:0005737(cytoplasm)|GO:0005789(endoplasmic reticulum membrane)|GO:0006805(xenobiotic metabolic process)|GO:0008152(metabolic process)|GO:0016740(transferase activity)	chr1:110260419-110260478	hs|1p13.3	9.01891	7.39839	7.4649	7.3841	7.58443	7.45194	7.77313	7.55202	-1.62052	-1.55401	-1.63481	-1.43448	-1.56697	-0.22111	-1.56216
NM_013427	ARHGAP6	Rho GTPase activating protein 6	NM_013427	NM_013427	Hs.435291	395	ENST00000489330	NP207043	GO:0005070(SH3/SH2 adaptor activity)|GO:0005096(GTPase activator activity)|GO:0005100(Rho GTPase activator activity)|GO:0005622(intracellular)|GO:0005737(cytoplasm)|GO:0005829(cytosol)|GO:0005884(actin filament)|GO:0007015(actin filament organization)|GO:0007165(signal transduction)|GO:0007202(activation of phospholipase C activity)|GO:0007264(small GTPase mediated signal transduction)|GO:0007266…	chrX:11155690-11155663	hs|Xp22.2	5.05276	3.28693	3.82723	3.29677	3.46487	3.58118	3.15727	3.72757	-1.76583	-1.22553	-1.75599	-1.58789	-1.47158	0.570299	-1.56136
NM_001001995	GPM6B	glycoprotein M6B	NM_001001995	NM_001001995	Hs.495710	2824	ENST00000316715	THC2468602	GO:0003674(molecular_function)|GO:0007275(multicellular organismal development)|GO:0007399(nervous system development)|GO:0016020(membrane)|GO:0016021(integral to membrane)|GO:0030154(cell differentiation)	chrX:13789216-13789157	hs|Xp22.2	6.20885	4.59143	5.31997	4.94513	4.38974	4.71534	6.97454	5.37549	-1.61743	-0.888888	-1.26372	-1.81911	-1.49351	-1.59905	-1.55856
NM_001013257	BCAM	basal cell adhesion molecule (Lutheran blood group)	NM_001013257	NM_001013257	Hs.625725	4059	ENST00000270233	NP1138028	GO:0004888(transmembrane receptor activity)|GO:0005055(laminin receptor activity)|GO:0005886(plasma membrane)|GO:0005887(integral to plasma membrane)|GO:0007155(cell adhesion)|GO:0007160(cell-matrix adhesion)|GO:0007165(signal transduction)|GO:0009897(external side of plasma membrane)|GO:0009986(cell surface)|GO:0043236(laminin binding)	chr19:45322339-45322398	hs|19q13.32	7.10772	5.49586	5.93632	5.23393	5.65396	5.43223	5.6329	6.31196	-1.61186	-1.1714	-1.87379	-1.45376	-1.6755	0.679059	-1.55726
NM_004752	GCM2	glial cells missing homolog 2 (Drosophila)	NM_004752	NM_004752	Hs.227098	9247	ENST00000379491	THC2476912	GO:0003677(DNA binding)|GO:0005634(nucleus)|GO:0006355(regulation of transcription, DNA-dependent)|GO:0006874(cellular calcium ion homeostasis)|GO:0007275(multicellular organismal development)|GO:0030154(cell differentiation)|GO:0030643(cellular phosphate ion homeostasis)|GO:0043066(negative regulation of apoptosis)|GO:0043565(sequence-specific DNA binding)|GO:0046872(metal ion binding)|GO:006001…	chr6:10874189-10874130	hs|6p24.2	6.6896	4.90915	5.31005	5.02846	5.15037	5.27896	5.06095	5.20477	-1.78045	-1.37954	-1.66114	-1.53923	-1.41064	0.143819	-1.5542
NM_000347	SPTB	spectrin, beta, erythrocytic	NM_000347	NM_000347	Hs.417303	6710	ENST00000389720	THC2496058	GO:0003779(actin binding)|GO:0005200(structural constituent of cytoskeleton)|GO:0005515(protein binding)|GO:0005737(cytoplasm)|GO:0005829(cytosol)|GO:0005938(cell cortex)|GO:0007411(axon guidance)|GO:0008091(spectrin)|GO:0009986(cell surface)|GO:0014731(spectrin-associated cytoskeleton)|GO:0015629(actin cytoskeleton)|GO:0031235(intrinsic to internal side of plasma membrane)|GO:0043234(protein com…	chr14:65236444-65236385	hs|14q23.3	6.60552	5.47269	5.34641	5.19028	5.15872	5.2203	8.19927	5.51338	-1.13283	-1.25911	-1.41524	-1.4468	-1.38522	-2.68589	-1.55418
NM_001122646	FAM178B	family with sequence similarity 178, member B	NM_001122646	NM_001122646	Hs.107922	51252	ENST00000490605	THC2602143		chr2:97541754-97541695	hs|2q11.2	8.93021	7.42732	7.41252	7.35701	7.86447	6.83064	7.10425	7.43643	-1.50289	-1.51769	-1.57321	-1.06574	-2.09957	0.332183	-1.55182
NM_014451	BBS9	Bardet-Biedl syndrome 9	NM_014451	NM_014451	Hs.372360	27241	ENST00000396125	NP1161145	GO:0003674(molecular_function)|GO:0005515(protein binding)|GO:0005634(nucleus)|GO:0005730(nucleolus)|GO:0005737(cytoplasm)|GO:0005815(microtubule organizing center)|GO:0005856(cytoskeleton)|GO:0005886(plasma membrane)|GO:0005929(cilium)|GO:0007601(visual perception)|GO:0034464(BBSome)|GO:0045444(fat cell differentiation)|GO:0050896(response to stimulus)|GO:0060170(cilium membrane)	chr7:33388722-33388781	hs|7p14.3	7.98146	6.33298	6.37588	6.61018	6.57679	6.16281	7.33947	5.88715	-1.64848	-1.60558	-1.37128	-1.40467	-1.81864	-1.45233	-1.55016
NM_030784	GPR63	G protein-coupled receptor 63	NM_030784	NM_030784	Hs.632612	81491	ENST00000369268	THC2476728	GO:0003674(molecular_function)|GO:0004871(signal transducer activity)|GO:0004872(receptor activity)|GO:0004930(G-protein coupled receptor activity)|GO:0005886(plasma membrane)|GO:0008150(biological_process)|GO:0016020(membrane)|GO:0016021(integral to membrane)	chr6:97246699-97246640	hs|6q16.1	5.94956	4.36459	4.51447	4.21032	4.5127	4.42286	4.97803	5.43588	-1.58497	-1.43509	-1.73924	-1.43686	-1.5267	0.457849	-1.54457
NM_024690	MUC16	mucin 16, cell surface associated	NM_024690	NM_024690	Hs.432676	94025	ENST00000380951	NP1158224	GO:0005515(protein binding)|GO:0005576(extracellular region)|GO:0005615(extracellular space)|GO:0005886(plasma membrane)|GO:0007155(cell adhesion)|GO:0016021(integral to membrane)|GO:0019898(extrinsic to membrane)	chr19:8968923-8966801	hs|19p13.2	8.75705	6.75888	7.45533	7.61516	7.48602	6.74731	5.71086	5.03292	-1.99817	-1.30172	-1.1419	-1.27103	-2.00974	-0.67794	-1.54451
NM_001009813	MEIS3	Meis homeobox 3	NM_001009813	NM_001009813	Hs.380923	56917	ENST00000441740	NP1153857	GO:0003700(sequence-specific DNA binding transcription factor activity)|GO:0005634(nucleus)|GO:0043565(sequence-specific DNA binding)	chr19:47917986-47912758	hs|19q13.32	6.84606	5.62917	4.7126	5.40361	5.64326	5.13268	6.29055	5.76962	-1.21689	-2.13345	-1.44244	-1.2028	-1.71338	-0.520926	-1.54179
NM_030622	CYP2S1	cytochrome P450, family 2, subfamily S, polypeptide 1	NM_030622	NM_030622	Hs.98370	29785	ENST00000310054	THC2546669	GO:0004497(monooxygenase activity)|GO:0005783(endoplasmic reticulum)|GO:0005789(endoplasmic reticulum membrane)|GO:0005792(microsome)|GO:0006805(xenobiotic metabolic process)|GO:0009055(electron carrier activity)|GO:0016020(membrane)|GO:0020037(heme binding)|GO:0046872(metal ion binding)|GO:0055114(oxidation-reduction process)|GO:0070330(aromatase activity)	chr19:41713082-41713141	hs|19q13.2	9.14362	7.77841	8.93292	7.59716	7.85104	7.98587	9.54688	7.19999	-1.36521	-0.210695	-1.54646	-1.29258	-1.15775	-2.34689	-1.54178
NM_001037763	COL28A1	collagen, type XXVIII, alpha 1	NM_001037763	NM_001037763	Hs.491104	340267	ENST00000399429	THC2477866	GO:0004867(serine-type endopeptidase inhibitor activity)|GO:0005576(extracellular region)|GO:0005581(collagen)|GO:0005604(basement membrane)|GO:0007155(cell adhesion)|GO:0030414(peptidase inhibitor activity)	chr7:7398303-7398244	hs|7p21.3	6.17567	4.70568	4.26235	4.94413	5.43104	4.42286	6.14663	4.84801	-1.46999	-1.91332	-1.23154	-0.744625	-1.75281	-1.29862	-1.53326
NM_002102	GYPE	glycophorin E (MNS blood group)	NM_002102	NM_002102	Hs.728753	2996	ENST00000437468	THC2481744	GO:0005886(plasma membrane)|GO:0005887(integral to plasma membrane)	chr4:144797989-144797930	hs|4q31.21	6.25306	4.95014	4.85715	4.61314	4.88969	4.33163	4.73532	5.22849	-1.30291	-1.39591	-1.63991	-1.36336	-1.92143	0.493169	-1.5247
NM_002252	KCNS3	potassium voltage-gated channel, delayed-rectifier, subfamily S, member 3	NM_002252	NM_002252	Hs.414489	3790	ENST00000403915	THC2464656	GO:0005244(voltage-gated ion channel activity)|GO:0005251(delayed rectifier potassium channel activity)|GO:0005737(cytoplasm)|GO:0005794(Golgi apparatus)|GO:0005886(plasma membrane)|GO:0006112(energy reserve metabolic process)|GO:0006811(ion transport)|GO:0006813(potassium ion transport)|GO:0007268(synaptic transmission)|GO:0008076(voltage-gated potassium channel complex)|GO:0015459(potassium cha…	chr2:18114112-18114171	hs|2p24.2	11.2965	9.74051	11.6569	10.1833	10.2728	9.8134	13.0202	10.5876	-1.55602	0.360413	-1.11323	-1.02378	-1.48313	-2.43265	-1.52176
ENST00000371206	ENTPD1	ectonucleoside triphosphate diphosphohydrolase 1		AJ133134		953	ENST00000371206	THC2486629	GO:0000166(nucleotide binding)|GO:0005524(ATP binding)|GO:0005605(basal lamina)|GO:0005886(plasma membrane)|GO:0005887(integral to plasma membrane)|GO:0006200(ATP catabolic process)|GO:0007155(cell adhesion)|GO:0007186(G-protein coupled receptor protein signaling pathway)|GO:0007596(blood coagulation)|GO:0009181(purine ribonucleoside diphosphate catabolic process)|GO:0016787(hydrolase activity)|G…	chr10:97605337-97605396	hs|10q24.1	11.375	9.96214	10.0018	9.79203	9.98086	9.55902	9.18796	9.46988	-1.41284	-1.37314	-1.58295	-1.39412	-1.81596	0.281918	-1.5158
NM_152754	SEMA3D	sema domain, immunoglobulin domain (Ig), short basic domain, secreted, (semaphorin) 3D	NM_152754	NM_152754	Hs.201340	223117	ENST00000284136	THC2605911	GO:0004872(receptor activity)|GO:0005576(extracellular region)|GO:0007275(multicellular organismal development)|GO:0007399(nervous system development)|GO:0016020(membrane)|GO:0030154(cell differentiation)	chr7:84625062-84625003	hs|7q21.11	5.57523	4.09664	4.04079	4.03353	3.91607	4.21165	3.90626	8.03987	-1.47859	-1.53444	-1.5417	-1.65916	-1.36358	4.13361	-1.51549
NM_002889	RARRES2	retinoic acid receptor responder (tazarotene induced) 2	NM_002889	NM_002889	Hs.647064	5919	ENST00000482669	THC2711667	GO:0001523(retinoid metabolic process)|GO:0001701(in utero embryonic development)|GO:0005102(receptor binding)|GO:0005576(extracellular region)|GO:0010759(positive regulation of macrophage chemotaxis)|GO:0031012(extracellular matrix)|GO:0048566(embryonic digestive tract development)|GO:0050873(brown fat cell differentiation)	chr7:150037260-150037201	hs|7q36.1	5.58315	3.9414	4.21672	4.0659	4.16942	3.96572	4.28335	4.13385	-1.64175	-1.36643	-1.51725	-1.41373	-1.61743	-0.149507	-1.51132
NM_080658	ACY3	aspartoacylase (aminocyclase) 3	NM_080658	NM_080658	Hs.126265	91703	ENST00000255082	THC2491201	GO:0004046(aminoacylase activity)|GO:0005624(membrane fraction)|GO:0005737(cytoplasm)|GO:0005886(plasma membrane)|GO:0008152(metabolic process)|GO:0016324(apical plasma membrane)|GO:0016788(hydrolase activity, acting on ester bonds)|GO:0042802(identical protein binding)|GO:0044419(interspecies interaction between organisms)|GO:0046872(metal ion binding)	chr11:67412555-67412321	hs|11q13.2	7.00658	5.20838	5.9062	5.28491	5.78101	5.02066	5.79116	4.6296	-1.7982	-1.10038	-1.72167	-1.22557	-1.98592	-1.16156	-1.49888
NM_017625	ITLN1	intelectin 1 (galactofuranose binding)	NM_017625	NM_017625	Hs.50813	55600	ENST00000326245	THC2463033	GO:0001934(positive regulation of protein phosphorylation)|GO:0005102(receptor binding)|GO:0005529(sugar binding)|GO:0005576(extracellular region)|GO:0005886(plasma membrane)|GO:0007165(signal transduction)|GO:0009624(response to nematode)|GO:0031225(anchored to membrane)|GO:0031526(brush border membrane)|GO:0045121(membrane raft)|GO:0046326(positive regulation of glucose import)	chr1:160846425-160846366	hs|1q23.3	5.92407	4.2743	4.63709	4.28242	4.50043	4.44107	5.01056	4.49091	-1.64976	-1.28698	-1.64165	-1.42363	-1.48299	-0.519645	-1.497
NM_001044392	MUC1	mucin 1, cell surface associated	NM_001044392	NM_001044392	Hs.89603	4582	ENST00000342482	NP1072856	GO:0005515(protein binding)|GO:0005576(extracellular region)|GO:0005634(nucleus)|GO:0005737(cytoplasm)|GO:0005886(plasma membrane)|GO:0005887(integral to plasma membrane)|GO:0009986(cell surface)|GO:0016324(apical plasma membrane)	chr1:155162034-155161975	hs|1q22	7.39354	5.66841	5.62717	5.96524	6.06653	6.15575	6.29302	5.97247	-1.72513	-1.76637	-1.4283	-1.32701	-1.23779	-0.320544	-1.49692
NM_018932	PCDHB12	protocadherin beta 12	NM_018932	NM_018932	Hs.429820	56124	ENST00000507840	THC2475232	GO:0005509(calcium ion binding)|GO:0005886(plasma membrane)|GO:0005887(integral to plasma membrane)|GO:0007155(cell adhesion)|GO:0007156(homophilic cell adhesion)|GO:0007399(nervous system development)	chr5:140590795-140590854	hs|5q31.3	6.78645	5.45966	6.6116	5.17109	5.32209	4.98191	6.59195	5.35622	-1.32679	-0.174846	-1.61536	-1.46436	-1.80454	-1.23573	-1.48935
NM_000546	TP53	tumor protein p53	NM_000546	NM_000546	Hs.654481	7157	ENST00000396473	NP1459124	GO:0000060(protein import into nucleus, translocation)|GO:0000075(cell cycle checkpoint)|GO:0000122(negative regulation of transcription from RNA polymerase II promoter)|GO:0000733(DNA strand renaturation)|GO:0000739(DNA strand annealing activity)|GO:0000785(chromatin)|GO:0000790(nuclear chromatin)|GO:0001085(RNA polymerase II transcription factor binding)|GO:0001701(in utero embryonic developmen…	chr17:7572691-7572632	hs|17p13.1	10.1018	8.44781	8.38954	8.8893	9.0105	8.35988	9.70365	9.83134	-1.65397	-1.71224	-1.21247	-1.09128	-1.7419	0.127688	-1.48237
NM_032415	CARD11	caspase recruitment domain family, member 11	NM_032415	NM_032415	Hs.648101	84433	ENST00000396946	THC2470558	GO:0001819(positive regulation of cytokine production)|GO:0004385(guanylate kinase activity)|GO:0005515(protein binding)|GO:0005622(intracellular)|GO:0005737(cytoplasm)|GO:0005829(cytosol)|GO:0005886(plasma membrane)|GO:0007165(signal transduction)|GO:0030890(positive regulation of B cell proliferation)|GO:0031295(T cell costimulation)|GO:0042101(T cell receptor complex)|GO:0042102(positive regul…	chr7:2949784-2949725	hs|7p22.2	10.5877	9.2802	9.702	8.95082	9.43143	8.52964	10.0093	8.76565	-1.30746	-0.885657	-1.63684	-1.15623	-2.05801	-1.24361	-1.48043
NM_019601	SUSD2	sushi domain containing 2	NM_019601	NM_019601	Hs.131819	56241	ENST00000358321	THC2467618	GO:0005044(scavenger receptor activity)|GO:0006955(immune response)|GO:0016020(membrane)|GO:0016021(integral to membrane)|GO:0030247(polysaccharide binding)	chr22:24580843-24580902	hs|22q11.23	7.00277	5.55926	5.48349	5.71563	5.62314	5.23462	5.52405	4.68988	-1.4435	-1.51928	-1.28714	-1.37962	-1.76815	-0.83417	-1.47954
NM_001031714	INF2	inverted formin, FH2 and WH2 domain containing	NM_001031714	NM_001031714	Hs.24956	64423	ENST00000330634	NP1471009	GO:0003779(actin binding)|GO:0005488(binding)|GO:0005634(nucleus)|GO:0005737(cytoplasm)|GO:0005783(endoplasmic reticulum)|GO:0016043(cellular component organization)|GO:0017048(Rho GTPase binding)|GO:0030036(actin cytoskeleton organization)|GO:0048471(perinuclear region of cytoplasm)	chr14:105181133-105181192	hs|14q32.33	10.5943	9.11397	9.47845	8.92159	9.54833	8.5189	10.6247	10.2611	-1.48029	-1.11582	-1.67268	-1.04593	-2.07537	-0.363534	-1.47802
NM_014988	LIMCH1	LIM and calponin homology domains 1	NM_014988	NM_014988	Hs.335163	22998	ENST00000512946	NP1470826	GO:0003779(actin binding)|GO:0008270(zinc ion binding)|GO:0031032(actomyosin structure organization)|GO:0046872(metal ion binding)	chr4:41700725-41700784	hs|4p13	10.3955	9.26518	9.20663	8.40039	10.106	8.3904	13.2098	12.1605	-1.13031	-1.18886	-1.9951	-0.28954	-2.00509	-1.0493	-1.47373
NM_016588	NRN1	neuritin 1	NM_016588	NM_016588	Hs.103291	51299	ENST00000495850	THC2666282	GO:0005886(plasma membrane)|GO:0031225(anchored to membrane)	chr6:5999388-5999329	hs|6p25.1	6.14187	4.58457	4.95289	4.59924	4.50647	4.70598	4.75969	4.7563	-1.5573	-1.18897	-1.54263	-1.63539	-1.43589	-0.00338776	-1.47203
XR_109863	LOC100130071	GSQS6193	XR_109863	XR_109863	Hs.668606	100130071		THC2490178		chr1:6327110-6327169	hs|1p36.31	6.56046	5.19966	5.02191	4.9857	5.0387	5.22819	4.78521	5.2452	-1.3608	-1.53855	-1.57476	-1.52176	-1.33227	0.459989	-1.46563
NM_002282	KRT83	keratin 83	NM_002282	NM_002282	Hs.720768	3889	ENST00000293670	THC2482670	GO:0005198(structural molecule activity)|GO:0008544(epidermis development)|GO:0045095(keratin filament)	chr12:52709761-52709702	hs|12q13.13	10.3264	9.16256	9.77785	8.90706	8.97995	8.86289	10.3842	8.46619	-1.1638	-0.548518	-1.41931	-1.34642	-1.46347	-1.91802	-1.4622
NM_152553	RNF217	ring finger protein 217	NM_152553	NM_152553	Hs.368639	154214	ENST00000275184	THC2478951	GO:0004842(ubiquitin-protein ligase activity)|GO:0008270(zinc ion binding)|GO:0016020(membrane)|GO:0016021(integral to membrane)|GO:0016874(ligase activity)|GO:0042787(protein ubiquitination involved in ubiquitin-dependent protein catabolic process)|GO:0046872(metal ion binding)	chr6:125404466-125404525	hs|6q22.31	5.37473	3.77397	3.95662	3.94845	4.04121	3.86546	8.5271	8.96879	-1.60076	-1.41811	-1.42628	-1.33352	-1.50927	0.441686	-1.45759
NM_213605	ZNF517	zinc finger protein 517	NM_213605	NM_213605	Hs.521942	340385	ENST00000530879	THC2497415	GO:0003677(DNA binding)|GO:0005622(intracellular)|GO:0005634(nucleus)|GO:0006355(regulation of transcription, DNA-dependent)|GO:0008270(zinc ion binding)|GO:0046872(metal ion binding)	chr8:146033872-146033931	hs|8q24.3	6.42561	4.94381	4.98151	4.87251	4.92762	5.11961	5.49181	5.55064	-1.4818	-1.4441	-1.55311	-1.49799	-1.30601	0.0588228	-1.4566
NR_003921	PMCHL1	pro-melanin-concentrating hormone-like 1, pseudogene	NR_003921	NR_003921	Hs.247975	5369	ENST00000430902	NP337580		chr5:22142544-22142603	hs|5p14.3	6.23729	5.02595	4.68042	5.01631	4.53725	4.67075	4.57271	4.78787	-1.21134	-1.55687	-1.22098	-1.70004	-1.56654	0.215161	-1.45115
NM_003107	SOX4	SRY (sex determining region Y)-box 4	NM_003107	NM_003107	Hs.643910	6659	ENST00000244745	THC2534665	GO:0000976(transcription regulatory region sequence-specific DNA binding)|GO:0001046(core promoter sequence-specific DNA binding)|GO:0001071(nucleic acid binding transcription factor activity)|GO:0001077(RNA polymerase II core promoter proximal region sequence-specific DNA binding transcription factor activity involved in positive regulation of transcription)|GO:0001105(RNA polymerase II transcri…	chr6:21598001-21598060	hs|6p22.3	11.2796	9.87775	10.0079	9.69837	9.92434	9.97963	11.2492	9.49051	-1.40181	-1.27171	-1.58119	-1.35523	-1.29994	-1.75865	-1.44475
NM_001080545	PPP1R1C	protein phosphatase 1, regulatory (inhibitor) subunit 1C	NM_001080545	NM_001080545	Hs.10941	151242	ENST00000479855	THC2535375	GO:0004864(protein phosphatase inhibitor activity)|GO:0005737(cytoplasm)|GO:0007165(signal transduction)	chr2:182982132-182982191	hs|2q31.3	11.4393	10.3391	11.8327	10.2371	9.99741	10.1841	11.0524	8.8406	-1.10024	0.39337	-1.20219	-1.44192	-1.25522	-2.21176	-1.44227
AB231702	OOSP1	oocyte-secreted protein 1 homolog		AB231702		NA			GO:0005576(extracellular region)	chr11:59737560-59737619	hs|11q12.1	5.78379	4.32971	4.67688	4.36358	4.18933	4.15381	4.41431	4.13586	-1.45409	-1.10692	-1.42021	-1.59446	-1.62999	-0.278444	-1.44113
NM_001001924	MTUS1	microtubule associated tumor suppressor 1	NM_001001924	NM_001001924	Hs.7946	57509	ENST00000262102	THC2651545	GO:0005634(nucleus)|GO:0005737(cytoplasm)|GO:0005739(mitochondrion)|GO:0005794(Golgi apparatus)|GO:0005815(microtubule organizing center)|GO:0005819(spindle)|GO:0005856(cytoskeleton)|GO:0005874(microtubule)|GO:0005886(plasma membrane)	chr8:17502332-17502273	hs|8p22	10.3924	9.44334	9.13746	8.98586	9.35781	9.2975	10.1088	7.70588	-0.949038	-1.25491	-1.40652	-1.03457	-1.09487	-2.40291	-1.43876
NM_020992	PDLIM1	PDZ and LIM domain 1	NM_020992	NM_020992	Hs.368525	9124	ENST00000490391	NP1206865	GO:0001666(response to hypoxia)|GO:0003713(transcription coactivator activity)|GO:0005667(transcription factor complex)|GO:0005737(cytoplasm)|GO:0005856(cytoskeleton)|GO:0006355(regulation of transcription, DNA-dependent)|GO:0006979(response to oxidative stress)|GO:0008270(zinc ion binding)|GO:0046872(metal ion binding)	chr10:97007103-97007044	hs|10q24.1	12.0124	10.6394	10.8473	10.492	10.4641	10.452	12.9121	12.5123	-1.37295	-1.16509	-1.52038	-1.54832	-1.56036	-0.399814	-1.43342
NM_022073	EGLN3	egl nine homolog 3 (C. elegans)	NM_022073	NM_022073	Hs.135507	112399		THC2463094	GO:0001666(response to hypoxia)|GO:0005506(iron ion binding)|GO:0005515(protein binding)|GO:0005634(nucleus)|GO:0005737(cytoplasm)|GO:0006915(apoptosis)|GO:0016702(oxidoreductase activity, acting on single donors with incorporation of molecular oxygen, incorporation of two atoms of oxygen)|GO:0016706(oxidoreductase activity, acting on paired donors, with incorporation or reduction of molecular ox…	chr14:34393481-34393422	hs|14q13.1	10.6713	9.58508	10.2073	9.15191	9.55978	9.27929	9.20903	7.15368	-1.08625	-0.464023	-1.51942	-1.11155	-1.39204	-2.05535	-1.43292
NM_177550	SLC13A5	solute carrier family 13 (sodium-dependent citrate transporter), member 5	NM_177550	NM_177550	Hs.399496	284111	ENST00000433363	THC2491290	GO:0005215(transporter activity)|GO:0005626(insoluble fraction)|GO:0005886(plasma membrane)|GO:0006811(ion transport)|GO:0006814(sodium ion transport)|GO:0015137(citrate transmembrane transporter activity)|GO:0015141(succinate transmembrane transporter activity)|GO:0015293(symporter activity)|GO:0016021(integral to membrane)|GO:0016323(basolateral plasma membrane)|GO:0017153(sodium:dicarboxylate …	chr17:6588233-6588174	hs|17p13.1	5.88585	4.25091	4.24516	4.59435	4.67591	4.50414	6.53138	9.77076	-1.63495	-1.64069	-1.29151	-1.20994	-1.38172	3.23938	-1.43176
NM_021572	ENPP5	ectonucleotide pyrophosphatase/phosphodiesterase 5 (putative)	NM_021572	NM_021572	Hs.35198	59084	ENST00000371383	THC2462380	GO:0005576(extracellular region)|GO:0005624(membrane fraction)|GO:0005886(plasma membrane)|GO:0007154(cell communication)|GO:0016021(integral to membrane)|GO:0016787(hydrolase activity)	chr6:46128843-46128784	hs|6p21.1	9.13578	7.2216	7.32024	7.97056	7.95445	7.8791	8.5004	7.26508	-1.91418	-1.81553	-1.16522	-1.18132	-1.25667	-1.23532	-1.42804
NM_001193329	C9orf3	chromosome 9 open reading frame 3	NM_001193329	NM_001193329	Hs.434253	84909	ENST00000277198	NP1400525	GO:0004177(aminopeptidase activity)|GO:0005488(binding)|GO:0005737(cytoplasm)|GO:0006508(proteolysis)|GO:0008233(peptidase activity)|GO:0008237(metallopeptidase activity)|GO:0008270(zinc ion binding)|GO:0019370(leukotriene biosynthetic process)|GO:0046872(metal ion binding)	chr9:97686382-97686441	hs|9q22.32	8.12127	6.85875	6.4119	6.71682	6.91213	6.60802	6.34018	7.19862	-1.26252	-1.70938	-1.40445	-1.20914	-1.51325	0.858436	-1.41975
NM_032782	HAVCR2	hepatitis A virus cellular receptor 2	NM_032782	NM_032782	Hs.710500	84868	ENST00000307851	THC2462965	GO:0016020(membrane)|GO:0016021(integral to membrane)	chr5:156513377-156513318	hs|5q33.3	5.67321	4.10251	4.61673	4.13805	4.18933	4.23202	3.90656	4.44298	-1.5707	-1.05648	-1.53516	-1.48388	-1.44119	0.536419	-1.41748
NM_033285	TP53INP1	tumor protein p53 inducible nuclear protein 1	NM_033285	NM_033285	Hs.492261	94241	ENST00000342697	THC2499930	GO:0005634(nucleus)|GO:0006915(apoptosis)|GO:0006917(induction of apoptosis)|GO:0006950(response to stress)|GO:0007050(cell cycle arrest)|GO:0016605(PML body)	chr8:95938753-95938694	hs|8q22.1	7.99361	6.91036	7.45032	6.51943	6.65481	6.11765	8.14395	6.83372	-1.08325	-0.543282	-1.47418	-1.3388	-1.87596	-1.31023	-1.41648
NM_206927	SYTL2	synaptotagmin-like 2	NM_206927	NM_206927	Hs.369520	54843	ENST00000525692	NP850982	GO:0001786(phosphatidylserine binding)|GO:0005515(protein binding)|GO:0005546(phosphatidylinositol-4,5-bisphosphate binding)|GO:0005624(membrane fraction)|GO:0005634(nucleus)|GO:0005737(cytoplasm)|GO:0005794(Golgi apparatus)|GO:0005886(plasma membrane)|GO:0006886(intracellular protein transport)|GO:0006887(exocytosis)|GO:0006904(vesicle docking involved in exocytosis)|GO:0010923(negative regulati…	chr11:85406136-85406077	hs|11q14.1	9.07774	7.8673	6.99066	7.50454	7.6742	8.04902	12.0333	10.8392	-1.21044	-2.08708	-1.5732	-1.40355	-1.02872	-1.19415	-1.41619
NM_005358	LMO7	LIM domain 7	NM_005358	NM_005358	Hs.207631	4008	ENST00000357063	THC2549764	GO:0000151(ubiquitin ligase complex)|GO:0004842(ubiquitin-protein ligase activity)|GO:0005634(nucleus)|GO:0005737(cytoplasm)|GO:0008270(zinc ion binding)|GO:0016567(protein ubiquitination)|GO:0046872(metal ion binding)	chr13:76430684-76430743	hs|13q22.2	10.7201	9.14203	9.45185	9.25392	9.70489	9.01909	11.6474	11.8122	-1.57808	-1.26825	-1.46619	-1.01522	-1.70102	0.16478	-1.40575
NM_001161444	SH2D2A	SH2 domain containing 2A	NM_001161444	NM_001161444		NA			GO:0001525(angiogenesis)|GO:0005070(SH3/SH2 adaptor activity)|GO:0005625(soluble fraction)|GO:0005737(cytoplasm)|GO:0007165(signal transduction)|GO:0007275(multicellular organismal development)|GO:0017124(SH3 domain binding)|GO:0030154(cell differentiation)	chr1:156776905-156776849	hs|1q23.1	5.75493	4.43843	4.46985	4.38099	4.21278	4.29633	4.00376	4.19668	-1.3165	-1.28508	-1.37394	-1.54215	-1.45859	0.192921	-1.39525
NM_001243168	PTCRA	pre T-cell antigen receptor alpha	NM_001243168	NM_001243168	Hs.169002	171558	ENST00000304672	THC2488468	GO:0004872(receptor activity)|GO:0016020(membrane)|GO:0016021(integral to membrane)|GO:0070244(negative regulation of thymocyte apoptosis)	chr6:42893514-42893573	hs|6p21.1	5.73233	4.32973	4.32774	4.51171	4.40398	4.15434	4.40486	4.62623	-1.4026	-1.40459	-1.22063	-1.32835	-1.57799	0.221369	-1.38683
NM_001364	DLG2	discs, large homolog 2 (Drosophila)	NM_001364	NM_001364	Hs.367656	1740	ENST00000426717	THC2643949	GO:0004385(guanylate kinase activity)|GO:0005515(protein binding)|GO:0005624(membrane fraction)|GO:0005737(cytoplasm)|GO:0005886(plasma membrane)|GO:0010923(negative regulation of phosphatase activity)|GO:0014069(postsynaptic density)|GO:0030054(cell junction)|GO:0030165(PDZ domain binding)|GO:0030425(dendrite)|GO:0043025(neuronal cell body)|GO:0043113(receptor clustering)|GO:0045161(neuronal ion…	chr11:83166496-83166437	hs|11q14.1	5.54524	4.48695	4.32641	3.67735	4.14094	4.20698	4.23955	4.48816	-1.05828	-1.21883	-1.86789	-1.4043	-1.33825	0.248613	-1.37751
NM_015595	ARHGEF26	Rho guanine nucleotide exchange factor (GEF) 26	NM_015595	NM_015595	Hs.240845	26084	ENST00000496710	THC2478203		chr3:153973770-153973829	hs|3q25.2	10.169	9.31087	8.97518	8.5866	9.09218	9.02915	9.23991	7.36136	-0.858114	-1.19381	-1.58239	-1.07681	-1.13984	-1.87855	-1.37428
NM_178505	TMEM26	transmembrane protein 26	NM_178505	NM_178505	Hs.623955	219623	ENST00000399298	THC2479075	GO:0016020(membrane)|GO:0016021(integral to membrane)	chr10:63166727-63166668	hs|10q21.2	4.5809	3.48532	3.13202	3.30077	3.49782	2.62868	4.19992	4.79307	-1.09558	-1.44888	-1.28012	-1.08308	-1.95222	0.593145	-1.37198
NM_024688	C10orf68	chromosome 10 open reading frame 68	NM_024688	NM_024688	Hs.585464	79741	ENST00000375037	THC2479642		chr10:33165295-33165354	hs|10p11.22	5.88585	4.56334	4.39272	4.53776	4.52859	4.55676	4.77536	4.86989	-1.32251	-1.49313	-1.34809	-1.35726	-1.32909	0.0945224	-1.37002
NM_014978	SORCS3	sortilin-related VPS10 domain containing receptor 3	NM_014978	NM_014978	Hs.671950	22986	ENST00000369701	THC2476655	GO:0007218(neuropeptide signaling pathway)|GO:0008188(neuropeptide receptor activity)|GO:0016020(membrane)|GO:0016021(integral to membrane)	chr10:107024736-107024795	hs|10q25.1	5.92274	4.58588	4.54287	4.39121	4.80114	4.45336	4.7345	4.92971	-1.33686	-1.37987	-1.53153	-1.1216	-1.46937	0.195217	-1.36785
NM_014604	TAX1BP3	Tax1 (human T-cell leukemia virus type I) binding protein 3	NM_014604	NM_014604	Hs.12956	30851	ENST00000550383	THC2555220	GO:0005515(protein binding)|GO:0005634(nucleus)|GO:0005737(cytoplasm)|GO:0007266(Rho protein signal transduction)|GO:0008013(beta-catenin binding)|GO:0008022(protein C-terminus binding)|GO:0008285(negative regulation of cell proliferation)|GO:0030178(negative regulation of Wnt receptor signaling pathway)|GO:0032864(activation of Cdc42 GTPase activity)|GO:2000009(negative regulation of protein loc…	chr17:3567561-3567502	hs|17p13.2	12.9218	11.7906	11.7638	11.3671	11.5321	11.3627	12.6767	12.7908	-1.1312	-1.158	-1.55468	-1.38975	-1.55915	0.114117	-1.35855
ENST00000369746	UBE2CBP	ubiquitin-conjugating enzyme E2C binding protein		AL137544	Hs.148609	90025	ENST00000369746	THC2559890	GO:0005737(cytoplasm)|GO:0016874(ligase activity)	chr6:83727112-83727053	hs|6q14.1	4.78756	3.42862	3.61462	3.36926	3.16015	3.60198	3.39153	5.47825	-1.35895	-1.17295	-1.4183	-1.62741	-1.18558	2.08672	-1.35264
NM_001079538	XAGE2B	X antigen family, member 2B	NM_001079538	NM_001079538	Hs.522654	728242	ENST00000286049	THC2473931		chrX:52115725-52115784	hs|Xp11.22	5.85353	4.46655	4.45296	4.24542	4.51668	4.83182	4.63902	4.66273	-1.38698	-1.40056	-1.60811	-1.33685	-1.0217	0.0237033	-1.35084
NM_015225	PRUNE2	prune homolog 2 (Drosophila)	NM_015225	NM_015225	Hs.262857	158471	ENST00000492157	NP1245759	GO:0005737(cytoplasm)|GO:0006915(apoptosis)|GO:0006917(induction of apoptosis)|GO:0016462(pyrophosphatase activity)|GO:0046872(metal ion binding)|GO:0051318(G1 phase)	chr9:79438607-79438548	hs|9q21.2	6.0058	4.84642	4.38759	4.63775	4.73526	4.66896	4.67143	10.195	-1.15938	-1.61821	-1.36805	-1.27054	-1.33684	5.52358	-1.3506
NM_002273	KRT8	keratin 8	NM_002273	NM_002273	Hs.533782	3856	ENST00000546826	THC2589982	GO:0005198(structural molecule activity)|GO:0005515(protein binding)|GO:0005634(nucleus)|GO:0005654(nucleoplasm)|GO:0005737(cytoplasm)|GO:0005882(intermediate filament)|GO:0007010(cytoskeleton organization)|GO:0016363(nuclear matrix)|GO:0044419(interspecies interaction between organisms)|GO:0045095(keratin filament)	chr12:53294995-53294461	hs|12q13.13	14.3069	13.2873	13.036	12.7314	13.2606	12.4905	12.9108	12.7952	-1.01961	-1.27091	-1.5755	-1.04631	-1.81631	-0.115589	-1.34573
NM_022052	NXF3	nuclear RNA export factor 3	NM_022052	NM_022052	Hs.60386	56000	ENST00000497850	THC2635545	GO:0000166(nucleotide binding)|GO:0003729(mRNA binding)|GO:0005515(protein binding)|GO:0005622(intracellular)|GO:0005634(nucleus)|GO:0005737(cytoplasm)|GO:0006406(mRNA export from nucleus)|GO:0006810(transport)|GO:0016973(poly(A)+ mRNA export from nucleus)|GO:0042272(nuclear RNA export factor complex)	chrX:102330853-102330794	hs|Xq22.1	7.74531	6.35391	6.36789	6.50428	6.52251	6.26154	7.14002	11.4078	-1.3914	-1.37742	-1.24103	-1.2228	-1.48377	4.26775	-1.34328
NM_001017390	SULT1A4	sulfotransferase family, cytosolic, 1A, phenol-preferring, member 4	NM_001017390	NM_001017390	Hs.730631	445329	ENST00000395400	THC2520191	GO:0004062(aryl sulfotransferase activity)|GO:0005737(cytoplasm)|GO:0005829(cytosol)|GO:0006584(catecholamine metabolic process)|GO:0006805(xenobiotic metabolic process)|GO:0008146(sulfotransferase activity)|GO:0008202(steroid metabolic process)|GO:0009812(flavonoid metabolic process)|GO:0016740(transferase activity)|GO:0050427(3'-phosphoadenosine 5'-phosphosulfate metabolic process)|GO:0051923(s…	chr16:29474684-29474743	hs|16p11.2	12.376	10.8462	10.7697	11.4372	11.3255	11.0485	12.2585	11.0642	-1.52976	-1.60626	-0.938746	-1.05044	-1.32745	-1.19425	-1.34163
NM_018344	SLC29A3	solute carrier family 29 (nucleoside transporters), member 3	NM_018344	NM_018344	Hs.438419	55315	ENST00000373189	THC2613845	GO:0005337(nucleoside transmembrane transporter activity)|GO:0005765(lysosomal membrane)|GO:0005768(endosome)|GO:0016020(membrane)|GO:0016021(integral to membrane)|GO:0031902(late endosome membrane)|GO:0055085(transmembrane transport)|GO:0055086(nucleobase, nucleoside and nucleotide metabolic process)	chr10:73122622-73122681	hs|10q22.1	9.69411	8.59881	8.99727	8.09303	8.29171	8.41898	10.9309	9.59941	-1.0953	-0.69684	-1.60108	-1.4024	-1.27513	-1.33149	-1.34108
NM_031458	PARP9	poly (ADP-ribose) polymerase family, member 9	NM_031458	NM_031458	Hs.518200	83666	ENST00000452457	NP1159658	GO:0003950(NAD+ ADP-ribosyltransferase activity)|GO:0005515(protein binding)|GO:0005634(nucleus)|GO:0005737(cytoplasm)|GO:0005829(cytosol)|GO:0016477(cell migration)|GO:0016740(transferase activity)	chr3:122247356-122247297	hs|3q21.1	10.9209	9.96531	9.62518	9.7283	9.7805	9.87199	10.8777	8.86529	-0.95557	-1.2957	-1.19258	-1.14039	-1.0489	-2.01236	-1.33798
NM_152719	SPERT	spermatid associated	NM_152719	NM_152719	Hs.186363	220082	ENST00000310521	THC2476256	GO:0016023(cytoplasmic membrane-bounded vesicle)	chr13:46288619-46288678	hs|13q14.13	5.45434	3.58062	3.99395	4.41889	4.31796	4.28353	5.0517	4.74815	-1.87372	-1.46039	-1.03545	-1.13638	-1.17081	-0.303552	-1.33535
NM_015881	DKK3	dickkopf 3 homolog (Xenopus laevis)	NM_015881	NM_015881	Hs.292156	27122	ENST00000396505	NP085812	GO:0005576(extracellular region)|GO:0005615(extracellular space)|GO:0007275(multicellular organismal development)|GO:0009653(anatomical structure morphogenesis)|GO:0030325(adrenal gland development)|GO:0032348(negative regulation of aldosterone biosynthetic process)|GO:0045892(negative regulation of transcription, DNA-dependent)|GO:0090090(negative regulation of canonical Wnt receptor signaling p…	chr11:11984974-11984915	hs|11p15.3	8.35417	6.9123	7.21142	7.07915	7.07407	6.82348	11.6003	12.438	-1.44186	-1.14275	-1.27501	-1.2801	-1.53069	0.837679	-1.33408
NM_032787	GPR128	G protein-coupled receptor 128	NM_032787	NM_032787	Hs.334511	84873	ENST00000481506	THC2619783	GO:0004871(signal transducer activity)|GO:0004872(receptor activity)|GO:0004930(G-protein coupled receptor activity)|GO:0005886(plasma membrane)|GO:0007186(G-protein coupled receptor protein signaling pathway)|GO:0007218(neuropeptide signaling pathway)|GO:0016021(integral to membrane)	chr3:100387903-100413600	hs|3q12.2	5.70671	4.43062	4.4654	4.16037	4.32672	4.48315	4.0833	4.48016	-1.2761	-1.24131	-1.54635	-1.38	-1.22356	0.39686	-1.33346
NM_001005465	OR10G3	olfactory receptor, family 10, subfamily G, member 3	NM_001005465	NM_001005465	Hs.554581	26533	ENST00000303532	THC2612456	GO:0004871(signal transducer activity)|GO:0004872(receptor activity)|GO:0004930(G-protein coupled receptor activity)|GO:0004984(olfactory receptor activity)|GO:0005886(plasma membrane)|GO:0016021(integral to membrane)|GO:0050896(response to stimulus)	chr14:22037993-22037934	hs|14q11.2	7.38056	6.24043	7.29861	5.92497	6.18014	6.33288	7.42255	5.60123	-1.14013	-0.0819578	-1.45559	-1.20043	-1.04769	-1.82132	-1.33303
NM_020869	DCDC5	doublecortin domain containing 5	NM_020869	NM_020869	Hs.530438	100506627	ENST00000303697	THC2727493	GO:0035556(intracellular signal transduction)	chr11:30885293-30885234	hs|11p14.1	5.64159	4.52857	3.75171	4.26783	4.37587	4.62353	4.10526	4.66624	-1.11302	-1.88988	-1.37376	-1.26573	-1.01807	0.560981	-1.33209
NM_198559	C2orf62	chromosome 2 open reading frame 62	NM_198559	NM_198559	Hs.645453	375307	ENST00000494447	THC2515065		chr2:219232181-219232240	hs|2q35	5.97514	4.40862	4.86068	4.58064	4.7914	4.63974	4.87336	4.39277	-1.56652	-1.11446	-1.3945	-1.18374	-1.3354	-0.480586	-1.31892
NR_003948	HCG22	HLA complex group 22 (non-protein coding)	NR_003948	NR_003948	Hs.207528	285834	ENST00000412408	THC2623046	GO:0005576(extracellular region)	chr6:31027543-31027602	hs|6p21.33	5.47952	4.11728	4.33093	4.34214	4.0645	3.96542	3.28812	3.76785	-1.36223	-1.14859	-1.13738	-1.41501	-1.5141	0.479732	-1.31546
NM_001161473	ALDH3B1	aldehyde dehydrogenase 3 family, member B1	NM_001161473	NM_001161473	Hs.523841	221	ENST00000316367	THC2633463	GO:0004028(3-chloroallyl aldehyde dehydrogenase activity)|GO:0004030(aldehyde dehydrogenase [NAD(P)+] activity)|GO:0006066(alcohol metabolic process)|GO:0006081(cellular aldehyde metabolic process)|GO:0006629(lipid metabolic process)|GO:0016491(oxidoreductase activity)	chr11:67786661-67786720	hs|11q13.2	9.73954	8.12829	8.48305	8.69492	8.72693	8.08976	9.59521	9.6126	-1.61125	-1.25649	-1.04462	-1.01261	-1.64978	0.0173898	-1.31495
NM_004288	CYTIP	cytohesin 1 interacting protein	NM_004288	NM_004288	Hs.270	9595	ENST00000540637	THC2461639	GO:0005515(protein binding)|GO:0005737(cytoplasm)|GO:0005769(early endosome)|GO:0005938(cell cortex)|GO:0030155(regulation of cell adhesion)	chr2:158272226-158272167	hs|2q24.1	5.89294	4.74212	4.06832	4.53185	4.85155	4.69761	4.40051	6.39991	-1.15082	-1.82462	-1.3611	-1.04139	-1.19534	1.9994	-1.31465
NM_023004	RTN4R	reticulon 4 receptor	NM_023004	NM_023004	Hs.30868	65078	ENST00000043402	THC2620422	GO:0004872(receptor activity)|GO:0005515(protein binding)|GO:0005783(endoplasmic reticulum)|GO:0005886(plasma membrane)|GO:0007409(axonogenesis)|GO:0009986(cell surface)|GO:0016020(membrane)|GO:0031225(anchored to membrane)|GO:0048011(nerve growth factor receptor signaling pathway)|GO:0050770(regulation of axonogenesis)|GO:0050771(negative regulation of axonogenesis)	chr22:20229029-20228970	hs|22q11.21	9.00562	7.75498	9.32741	7.82777	7.8756	7.39971	11.711	10.3024	-1.25065	0.32179	-1.17785	-1.13002	-1.60591	-1.4086	-1.31461
NM_172102	CD8B	CD8b molecule	NM_172102	NM_172102	Hs.405667	926	ENST00000416057	NP1474588	GO:0005515(protein binding)|GO:0005576(extracellular region)|GO:0005769(early endosome)|GO:0005886(plasma membrane)|GO:0005887(integral to plasma membrane)|GO:0006955(immune response)|GO:0007169(transmembrane receptor protein tyrosine kinase signaling pathway)|GO:0015026(coreceptor activity)|GO:0016032(viral reproduction)|GO:0042101(T cell receptor complex)|GO:0042110(T cell activation)|GO:004228…	chr2:87085334-87085275	hs|2p11.2	5.22512	3.92003	4.14474	3.93939	3.98782	3.56687	4.02765	4.26367	-1.30509	-1.08037	-1.28572	-1.2373	-1.65824	0.236013	-1.31334
AF264626	LOC57399	uncharacterized gastric protein ZA52P		AF264626	Hs.287376	57399		THC2490493		chr5:60506493-60506434	hs|5q12.1	5.47287	4.06772	4.17562	4.15335	4.38224	4.07359	4.24942	3.98348	-1.40516	-1.29725	-1.31953	-1.09064	-1.39929	-0.265935	-1.30237
NM_024902	DNAJC22	DnaJ (Hsp40) homolog, subfamily C, member 22	NM_024902	NM_024902	Hs.659300	79962	ENST00000549441	THC2503399	GO:0006457(protein folding)|GO:0016020(membrane)|GO:0016021(integral to membrane)|GO:0031072(heat shock protein binding)|GO:0051082(unfolded protein binding)	chr12:49743280-49743339	hs|12q13.12	11.4785	10.1122	10.5865	10.3572	10.3488	9.88081	10.8701	9.59676	-1.36633	-0.891952	-1.12125	-1.12968	-1.59769	-1.27338	-1.29767
AI271839	SNORA78	small nucleolar RNA, H/ACA box 78		AI271839	Hs.707294	677844				chr16:2015500-2015441	hs|16p13.3	7.96237	6.82776	6.67759	6.54173	6.87285	6.41312	6.62899	6.77643	-1.13461	-1.28478	-1.42064	-1.08952	-1.54925	0.147443	-1.29576
NM_138706	B3GNT6	UDP-GlcNAc:betaGal beta-1,3-N-acetylglucosaminyltransferase 6 (core 3 synthase)	NM_138706	NM_138706	Hs.352622	192134	ENST00000354301	THC2474146	GO:0000139(Golgi membrane)|GO:0005794(Golgi apparatus)|GO:0006486(protein glycosylation)|GO:0008378(galactosyltransferase activity)|GO:0009101(glycoprotein biosynthetic process)|GO:0016020(membrane)|GO:0016021(integral to membrane)|GO:0016269(O-glycan processing, core 3)|GO:0016757(transferase activity, transferring glycosyl groups)|GO:0047223(beta-1,3-galactosyl-O-glycosyl-glycoprotein beta-1,3-…	chr11:76751953-76752012	hs|11q13.5	5.87636	4.59416	4.6404	4.61006	4.64666	4.41383	4.73305	4.32871	-1.2822	-1.23596	-1.26631	-1.2297	-1.46253	-0.404336	-1.29534
NM_001145724	HOMER3	homer homolog 3 (Drosophila)	NM_001145724	NM_001145724	Hs.720208	9454	ENST00000357832	THC2550333	GO:0005515(protein binding)|GO:0005575(cellular_component)|GO:0005737(cytoplasm)|GO:0005886(plasma membrane)|GO:0006605(protein targeting)|GO:0007216(metabotropic glutamate receptor signaling pathway)|GO:0008022(protein C-terminus binding)|GO:0014069(postsynaptic density)|GO:0019904(protein domain specific binding)|GO:0030054(cell junction)|GO:0045202(synapse)|GO:0045211(postsynaptic membrane)	chr19:19049274-19049215	hs|19p13.11	10.7094	9.52447	9.26895	9.22497	9.48984	9.29744	12.2776	11.2473	-1.18488	-1.4404	-1.48438	-1.21951	-1.41191	-1.03036	-1.29524
NM_178172	GPIHBP1	glycosylphosphatidylinositol anchored high density lipoprotein binding protein 1	NM_178172	NM_178172	Hs.426410	338328	ENST00000330824	THC2475436	GO:0005622(intracellular)|GO:0005886(plasma membrane)|GO:0006869(lipid transport)|GO:0006886(intracellular protein transport)|GO:0008035(high-density lipoprotein particle binding)|GO:0008289(lipid binding)|GO:0008320(protein transmembrane transporter activity)|GO:0009897(external side of plasma membrane)|GO:0016021(integral to membrane)|GO:0016323(basolateral plasma membrane)|GO:0016324(apical pl…	chr8:144298966-144299025	hs|8q24.3	8.35807	7.0356	7.13906	6.90745	7.18089	7.05763	6.72322	7.44513	-1.32247	-1.21901	-1.45061	-1.17718	-1.30044	0.721911	-1.29394
NM_001001954	OR5A2	olfactory receptor, family 5, subfamily A, member 2	NM_001001954	NM_001001954	Hs.553648	219981	ENST00000302040	THC2611957	GO:0004871(signal transducer activity)|GO:0004872(receptor activity)|GO:0004930(G-protein coupled receptor activity)|GO:0004984(olfactory receptor activity)|GO:0005886(plasma membrane)|GO:0016021(integral to membrane)|GO:0050896(response to stimulus)	chr11:59189544-59189485	hs|11q12.1	5.87087	4.78385	4.5551	4.67576	4.46513	4.41383	4.57182	4.36805	-1.08702	-1.31576	-1.19511	-1.40574	-1.45703	-0.203774	-1.29213
NM_001243756	PXN	paxillin	NM_001243756	NM_001243756	Hs.446336	5829	ENST00000331257	NP868107	GO:0005515(protein binding)|GO:0005737(cytoplasm)|GO:0005856(cytoskeleton)|GO:0005875(microtubule associated complex)|GO:0005886(plasma membrane)|GO:0005925(focal adhesion)|GO:0006936(muscle contraction)|GO:0007155(cell adhesion)|GO:0007160(cell-matrix adhesion)|GO:0007165(signal transduction)|GO:0007172(signal complex assembly)|GO:0007173(epidermal growth factor receptor signaling pathway)|GO:00…	chr12:120651705-120651646	hs|12q24.23	9.26892	8.03533	8.08925	7.81494	8.08035	7.90899	8.93924	8.54462	-1.2336	-1.17967	-1.45398	-1.18857	-1.35993	-0.39462	-1.28315
NR_024592	POM121L4P	POM121 membrane glycoprotein-like 4 pseudogene	NR_024592	NR_024592	Hs.558711	266697	ENST00000412250	THC2471162		chr22:21045479-21045538	hs|22q11.21	5.99487	4.78001	4.78762	4.62163	4.85284	4.5492	4.7823	4.4915	-1.21486	-1.20725	-1.37324	-1.14203	-1.44567	-0.290802	-1.27661
NM_198060	NRAP	nebulin-related anchoring protein	NM_198060	NM_198060	Hs.268788	4892	ENST00000369350	NP1143625	GO:0003779(actin binding)|GO:0005916(fascia adherens)|GO:0005927(muscle tendon junction)|GO:0008150(biological_process)|GO:0008270(zinc ion binding)|GO:0046872(metal ion binding)|GO:0051371(muscle alpha-actinin binding)	chr10:115348708-115348649	hs|10q25.3	5.48363	4.44948	3.96239	4.41289	4.32349	3.8978	4.20784	5.03532	-1.03415	-1.52124	-1.07074	-1.16014	-1.58583	0.827487	-1.27442
NM_182398	RPS6KA5	ribosomal protein S6 kinase, 90kDa, polypeptide 5	NM_182398	NM_182398	Hs.510225	9252	ENST00000418736	THC2485945	GO:0000166(nucleotide binding)|GO:0000287(magnesium ion binding)|GO:0001818(negative regulation of cytokine production)|GO:0002224(toll-like receptor signaling pathway)|GO:0002755(MyD88-dependent toll-like receptor signaling pathway)|GO:0002756(MyD88-independent toll-like receptor signaling pathway)|GO:0004672(protein kinase activity)|GO:0004674(protein serine/threonine kinase activity)|GO:000552…	chr14:91360557-91360498	hs|14q32.11	6.48487	5.09774	5.94683	5.44752	5.31476	5.33156	6.00822	4.3934	-1.38712	-0.538037	-1.03735	-1.17011	-1.1533	-1.61482	-1.27254
NM_001100878	C8orf73	chromosome 8 open reading frame 73	NM_001100878	NM_001100878	Hs.531406	642475	ENST00000533120	THC2604619	GO:0005488(binding)	chr8:144648965-144648906	hs|8q24.3	10.3819	9.28439	9.21822	9.22132	9.8135	9.11151	9.56554	7.92281	-1.09755	-1.16372	-1.16062	-0.568445	-1.27043	-1.64274	-1.26701
NM_001164257	C17orf72	chromosome 17 open reading frame 72	NM_001164257	NM_001164257	Hs.708161	92340	ENST00000425164	THC2506067		chr17:62080413-62080472	hs|17q23.3	5.63264	4.38081	4.4654	4.37943	4.28857	4.42771	6.53831	5.19163	-1.25184	-1.16724	-1.25322	-1.34408	-1.20493	-1.34667	-1.26133
NM_014578	RHOD	ras homolog gene family, member D	NM_014578	NM_014578	Hs.15114	29984	ENST00000308831	THC2470631	GO:0000166(nucleotide binding)|GO:0003924(GTPase activity)|GO:0005525(GTP binding)|GO:0005622(intracellular)|GO:0005829(cytosol)|GO:0005886(plasma membrane)|GO:0006184(GTP catabolic process)|GO:0007264(small GTPase mediated signal transduction)|GO:0007266(Rho protein signal transduction)|GO:0051056(regulation of small GTPase mediated signal transduction)	chr11:66837936-66837995	hs|11q13.2	10.8912	9.87233	10.8469	9.33943	9.36022	9.84109	12.1253	11.011	-1.0189	-0.0443153	-1.55179	-1.53101	-1.05014	-1.11425	-1.25322
NM_005883	APC2	adenomatosis polyposis coli 2	NM_005883	NM_005883	Hs.446376	10297	ENST00000233607	THC2553722	GO:0000139(Golgi membrane)|GO:0005515(protein binding)|GO:0005737(cytoplasm)|GO:0005794(Golgi apparatus)|GO:0005856(cytoskeleton)|GO:0005881(cytoplasmic microtubule)|GO:0005884(actin filament)|GO:0005886(plasma membrane)|GO:0008013(beta-catenin binding)|GO:0008017(microtubule binding)|GO:0016055(Wnt receptor signaling pathway)|GO:0016342(catenin complex)|GO:0031258(lamellipodium membrane)|GO:0035…	chr19:1473181-1473240	hs|19p13.3	6.97148	5.82705	6.07782	5.83514	5.80101	5.68217	7.45381	5.9443	-1.14442	-0.893658	-1.13633	-1.17046	-1.2893	-1.50951	-1.25001
NM_002746	MAPK3	mitogen-activated protein kinase 3	NM_002746	NM_002746	Hs.861	5595	ENST00000395202	THC2624578	GO:0000165(MAPKKK cascade)|GO:0000166(nucleotide binding)|GO:0000186(activation of MAPKK activity)|GO:0000187(activation of MAPK activity)|GO:0001784(phosphotyrosine binding)|GO:0002224(toll-like receptor signaling pathway)|GO:0002755(MyD88-dependent toll-like receptor signaling pathway)|GO:0002756(MyD88-independent toll-like receptor signaling pathway)|GO:0004674(protein serine/threonine kinase …	chr16:30128296-30128237	hs|16p11.2	10.4062	9.04848	9.14802	9.34988	9.65933	8.90287	11.2959	10.2514	-1.35774	-1.2582	-1.05634	-0.746896	-1.50335	-1.04444	-1.24401
NM_001130955	ARHGEF18	Rho/Rac guanine nucleotide exchange factor (GEF) 18	NM_001130955	NM_001130955	Hs.465761	23370	ENST00000359920	NP1083274	GO:0005085(guanyl-nucleotide exchange factor activity)|GO:0005089(Rho guanyl-nucleotide exchange factor activity)|GO:0005622(intracellular)|GO:0005737(cytoplasm)|GO:0005829(cytosol)|GO:0005886(plasma membrane)|GO:0006915(apoptosis)|GO:0007264(small GTPase mediated signal transduction)|GO:0008360(regulation of cell shape)|GO:0008624(induction of apoptosis by extracellular signals)|GO:0030036(actin…	chr19:7535707-7535766	hs|19p13.2	8.94686	7.83169	7.91258	7.52724	7.76455	7.48292	8.50189	8.23662	-1.11517	-1.03429	-1.41962	-1.18231	-1.46394	-0.265272	-1.24306
NM_052849	C15orf57	chromosome 15 open reading frame 57	NM_052849	NM_052849	Hs.730723	90416	ENST00000416810	THC2623633		chr15:40849479-40849420	hs|15q15.1	10.906	9.62388	9.5515	9.74055	9.64502	9.7658	10.1449	10.164	-1.28215	-1.35453	-1.16548	-1.26101	-1.14023	0.0190395	-1.24068
NM_152753	SCUBE3	signal peptide, CUB domain, EGF-like 3	NM_152753	NM_152753	Hs.12923	222663	ENST00000394681	THC2472231	GO:0005509(calcium ion binding)|GO:0005515(protein binding)|GO:0005576(extracellular region)|GO:0009986(cell surface)|GO:0051260(protein homooligomerization)|GO:0051291(protein heterooligomerization)	chr6:35218376-35218435	hs|6p21.31	5.80644	4.53753	4.73946	4.43655	4.36261	4.7668	5.07594	4.56784	-1.26891	-1.06698	-1.36989	-1.44383	-1.03964	-0.508098	-1.23785
NM_006573	TNFSF13B	tumor necrosis factor (ligand) superfamily, member 13b	NM_006573	NM_006573	Hs.525157	10673	ENST00000486502	THC2626448	GO:0001782(B cell homeostasis)|GO:0002636(positive regulation of germinal center formation)|GO:0005102(receptor binding)|GO:0005125(cytokine activity)|GO:0005164(tumor necrosis factor receptor binding)|GO:0005515(protein binding)|GO:0005576(extracellular region)|GO:0005615(extracellular space)|GO:0005625(soluble fraction)|GO:0005886(plasma membrane)|GO:0007165(signal transduction)|GO:0008283(cell…	chr13:108922693-108922752	hs|13q33.3	7.19864	5.84267	6.16747	5.95455	5.90227	5.94407	6.38342	7.65309	-1.35597	-1.03117	-1.24409	-1.29637	-1.25457	1.26966	-1.23644
NR_027754	CEACAM22P	carcinoembryonic antigen-related cell adhesion molecule 2, pseudogene	NR_027754	NR_027754	Hs.446909	388550	ENST00000446628	THC2514834		chr19:45041376-45041317	hs|19q13.31	6.04198	4.79627	4.7997	4.72156	4.75862	4.96656	4.84108	4.50636	-1.24571	-1.24228	-1.32042	-1.28336	-1.07542	-0.334716	-1.23343
NM_001190478	MTRNR2L5	MT-RNR2-like 5	NM_001190478	NM_001190478	Hs.727204	NA	ENST00000512524		GO:0005576(extracellular region)|GO:0005737(cytoplasm)	chr10:57360429-57360488	hs|10q21.1	5.65604	4.43743	4.5663	4.46398	4.1504	4.53623	4.4162	4.62623	-1.21861	-1.08973	-1.19205	-1.50564	-1.1198	0.210032	-1.22517
NM_016487	C6orf203	chromosome 6 open reading frame 203	NM_016487	NM_016487	Hs.486084	51250	ENST00000443043	THC2472865	GO:0005739(mitochondrion)	chr6:107365527-107372310	hs|6q21	11.9936	10.9521	10.2526	10.7866	10.9327	10.9904	12.0368	11.9514	-1.04149	-1.741	-1.20698	-1.06082	-1.00317	-0.0854333	-1.21069
NM_001764	CD1B	CD1b molecule	NM_001764	NM_001764	Hs.1310	910	ENST00000368168	THC2475936	GO:0005515(protein binding)|GO:0005765(lysosomal membrane)|GO:0005768(endosome)|GO:0005886(plasma membrane)|GO:0006955(immune response)|GO:0010008(endosome membrane)|GO:0016021(integral to membrane)|GO:0019882(antigen processing and presentation)	chr1:158297780-158297740	hs|1q23.1	5.8382	4.38242	4.81221	4.69709	4.66891	4.64493	4.53561	4.52057	-1.45577	-1.02598	-1.14111	-1.16928	-1.19326	-0.0150379	-1.19708
NR_027156	TUBBP5	tubulin, beta pseudogene 5	NR_027156	NR_027156		643224		THC2493332	GO:0000166(nucleotide binding)|GO:0003924(GTPase activity)|GO:0005198(structural molecule activity)|GO:0005525(GTP binding)|GO:0005737(cytoplasm)|GO:0005856(cytoskeleton)|GO:0005874(microtubule)|GO:0007018(microtubule-based movement)|GO:0051258(protein polymerization)	chr9:141071820-141071879	hs|9q34.3	10.1061	8.78592	10.1147	8.77666	9.10103	8.82019	8.59701	7.58674	-1.32013	0.00863015	-1.32939	-1.00503	-1.28587	-1.01027	-1.19014
NM_014392	D4S234E	DNA segment on chromosome 4 (unique) 234 expressed sequence	NM_014392	NM_014392	Hs.518595	27065	ENST00000397958	THC2505022	GO:0000139(Golgi membrane)|GO:0005634(nucleus)|GO:0005737(cytoplasm)|GO:0005794(Golgi apparatus)|GO:0007212(dopamine receptor signaling pathway)|GO:0016020(membrane)|GO:0016021(integral to membrane)|GO:0050780(dopamine receptor binding)	chr4:4420708-4420767	hs|4p16.3	5.27457	4.06944	4.20807	4.13235	4.19779	3.82163	7.22929	6.6354	-1.20513	-1.06649	-1.14221	-1.07678	-1.45294	-0.593886	-1.18871
NM_018460	ARHGAP15	Rho GTPase activating protein 15	NM_018460	NM_018460	Hs.171011	55843	ENST00000295095	THC2642048	GO:0005096(GTPase activator activity)|GO:0005622(intracellular)|GO:0005737(cytoplasm)|GO:0005829(cytosol)|GO:0007165(signal transduction)|GO:0007264(small GTPase mediated signal transduction)|GO:0008360(regulation of cell shape)|GO:0016020(membrane)|GO:0030675(Rac GTPase activator activity)|GO:0032855(positive regulation of Rac GTPase activity)|GO:0051056(regulation of small GTPase mediated signa…	chr2:144276907-144314009	hs|2q22.3	4.97313	3.6441	3.91326	3.89281	3.82832	3.66635	3.60532	4.2746	-1.32903	-1.05987	-1.08032	-1.14481	-1.30678	0.669282	-1.18416
NM_000618	IGF1	insulin-like growth factor 1 (somatomedin C)	NM_000618	NM_000618	Hs.160562	3479	ENST00000481539	THC2640819	GO:0001501(skeletal system development)|GO:0001932(regulation of protein phosphorylation)|GO:0001974(blood vessel remodeling)|GO:0002576(platelet degranulation)|GO:0005158(insulin receptor binding)|GO:0005159(insulin-like growth factor receptor binding)|GO:0005178(integrin binding)|GO:0005179(hormone activity)|GO:0005515(protein binding)|GO:0005576(extracellular region)|GO:0005615(extracellular s…	chr12:102796325-102796266	hs|12q23.2	5.67402	4.61314	4.56603	4.47733	4.50448	4.37758	5.67294	4.43371	-1.06088	-1.10799	-1.19669	-1.16954	-1.29644	-1.23924	-1.17846
NM_144966	FREM1	FRAS1 related extracellular matrix 1	NM_144966	NM_144966	Hs.50850	158326	ENST00000380880	THC2487485	GO:0005488(binding)|GO:0005529(sugar binding)|GO:0005576(extracellular region)|GO:0005604(basement membrane)|GO:0007154(cell communication)|GO:0007155(cell adhesion)|GO:0007160(cell-matrix adhesion)|GO:0007275(multicellular organismal development)|GO:0016021(integral to membrane)|GO:0046872(metal ion binding)	chr9:14737466-14737407	hs|9p22.3	5.89164	4.51083	4.79519	4.62645	4.83135	4.83566	4.84619	4.75856	-1.38081	-1.09645	-1.26519	-1.06029	-1.05598	-0.0876282	-1.17174
NM_014061	MAGEH1	melanoma antigen family H, 1	NM_014061	NM_014061	Hs.279819	28986	ENST00000342972	THC2461119	GO:0005737(cytoplasm)|GO:0006915(apoptosis)	chrX:55479877-55479936	hs|Xp11.21	6.58952	5.60483	5.52991	5.40982	5.35487	5.39108	10.5503	9.51856	-0.984686	-1.05961	-1.1797	-1.23465	-1.19844	-1.03175	-1.14083
NM_016180	SLC45A2	solute carrier family 45, member 2	NM_016180	NM_016180	Hs.278962	51151	ENST00000505056	THC2612229	GO:0007601(visual perception)|GO:0016020(membrane)|GO:0016021(integral to membrane)|GO:0033162(melanosome membrane)|GO:0042438(melanin biosynthetic process)|GO:0048066(developmental pigmentation)|GO:0050896(response to stimulus)|GO:0055085(transmembrane transport)	chr5:33964061-33964002	hs|5p13.2	4.41122	5.64323	5.41203	5.483	5.56552	5.76587	5.48583	5.05352	1.23201	1.00081	1.07178	1.1543	1.35465	-0.432309	1.16271
NR_002602	SNORD37	small nucleolar RNA, C/D box 37	NR_002602	NR_002602		NA				chr19:3982564-3982505	hs|19p13.3	6.04255	7.46168	7.19755	7.11621	7.14918	7.16639	7.1332	6.62815	1.41913	1.155	1.07366	1.10662	1.12383	-0.505043	1.17565
NM_001142594	ITPK1	inositol-tetrakisphosphate 1-kinase	NM_001142594	NM_001142594	Hs.308122	3705	ENST00000354313		GO:0000166(nucleotide binding)|GO:0000287(magnesium ion binding)|GO:0003824(catalytic activity)|GO:0005524(ATP binding)|GO:0005622(intracellular)|GO:0005829(cytosol)|GO:0007165(signal transduction)|GO:0007596(blood coagulation)|GO:0008152(metabolic process)|GO:0016301(kinase activity)|GO:0016740(transferase activity)|GO:0016787(hydrolase activity)|GO:0016853(isomerase activity)|GO:0016874(ligase …	chr14:93403377-93403318	hs|14q32.12	5.44306	6.60305	6.54832	6.51236	6.52556	7.00942	5.64484	6.8454	1.15999	1.10526	1.06929	1.0825	1.56636	1.20057	1.19733
NM_182898	CREB5	cAMP responsive element binding protein 5	NM_182898	NM_182898	Hs.437075	9586	ENST00000409603	NP082957	GO:0003700(sequence-specific DNA binding transcription factor activity)|GO:0005515(protein binding)|GO:0005622(intracellular)|GO:0005634(nucleus)|GO:0006366(transcription from RNA polymerase II promoter)|GO:0008270(zinc ion binding)|GO:0043565(sequence-specific DNA binding)|GO:0045893(positive regulation of transcription, DNA-dependent)|GO:0046872(metal ion binding)|GO:0046983(protein dimerizatio…	chr7:28859103-28859162	hs|7p14.3	8.90347	10.1966	10.5809	9.97374	10.0462	9.93074	10.0688	11.0102	1.29316	1.67748	1.07026	1.14276	1.02727	0.941427	1.24219
NM_000634	CXCR1	chemokine (C-X-C motif) receptor 1	NM_000634	NM_000634	Hs.194778	3577	ENST00000295683	THC2466945	GO:0002407(dendritic cell chemotaxis)|GO:0004871(signal transducer activity)|GO:0004872(receptor activity)|GO:0004918(interleukin-8 receptor activity)|GO:0004930(G-protein coupled receptor activity)|GO:0004950(chemokine receptor activity)|GO:0005886(plasma membrane)|GO:0006935(chemotaxis)|GO:0006954(inflammatory response)|GO:0007166(cell surface receptor linked signaling pathway)|GO:0007186(G-pro…	chr2:219027904-219027845	hs|2q35	4.63676	5.73838	6.25274	5.72777	5.9438	5.75222	5.41817	5.33823	1.10162	1.61598	1.09101	1.30704	1.11546	-0.0799416	1.24622
NM_001243533	PDIK1L	PDLIM1 interacting kinase 1 like	NM_001243533	NM_001243533	Hs.468801	149420	ENST00000374269	THC2471180	GO:0000166(nucleotide binding)|GO:0004674(protein serine/threonine kinase activity)|GO:0005524(ATP binding)|GO:0005634(nucleus)	chr1:26450313-26450372	hs|1p36.11	5.8244	7.16896	7.10134	7.35098	6.84075	6.94577	6.8869	6.19424	1.34456	1.27694	1.52658	1.01635	1.12137	-0.692656	1.25716
NM_002923	RGS2	regulator of G-protein signaling 2, 24kDa	NM_002923	NM_002923	Hs.78944	5997	ENST00000235382	THC2468539	GO:0004871(signal transducer activity)|GO:0005096(GTPase activator activity)|GO:0005516(calmodulin binding)|GO:0005634(nucleus)|GO:0005730(nucleolus)|GO:0005737(cytoplasm)|GO:0005739(mitochondrion)|GO:0005829(cytosol)|GO:0005886(plasma membrane)|GO:0006417(regulation of translation)|GO:0007049(cell cycle)|GO:0008277(regulation of G-protein coupled receptor protein signaling pathway)|GO:0009898(in…	chr1:192781051-192781110	hs|1q31.2	12.1492	13.3538	13.1559	13.6709	13.6174	13.3108	10.4564	10.021	1.20454	1.00663	1.52165	1.46818	1.16157	-0.435421	1.27251
NM_001004728	OR5A1	olfactory receptor, family 5, subfamily A, member 1	NM_001004728	NM_001004728	Hs.553649	219982	ENST00000302030	THC2611945	GO:0004871(signal transducer activity)|GO:0004872(receptor activity)|GO:0004930(G-protein coupled receptor activity)|GO:0004984(olfactory receptor activity)|GO:0005886(plasma membrane)|GO:0016021(integral to membrane)|GO:0050896(response to stimulus)	chr11:59210851-59210910	hs|11q12.1	4.42991	5.91515	5.59055	5.73023	5.77751	5.50977	5.27331	5.25938	1.48524	1.16064	1.30032	1.3476	1.07986	-0.013925	1.27473
NM_001039481	ETNK1	ethanolamine kinase 1	NM_001039481	NM_001039481	Hs.29464	55500	ENST00000335148	THC2483329	GO:0000166(nucleotide binding)|GO:0004305(ethanolamine kinase activity)|GO:0005524(ATP binding)|GO:0005737(cytoplasm)|GO:0006646(phosphatidylethanolamine biosynthetic process)|GO:0008654(phospholipid biosynthetic process)	chr12:22797290-22797349	hs|12p12.1	7.19482	8.40221	8.73266	8.39959	8.44792	8.39815	7.07136	6.49013	1.2074	1.53784	1.20478	1.25311	1.20334	-0.581233	1.28129
NR_002741	SNORD53	small nucleolar RNA, C/D box 53	NR_002741	NR_002741	Hs.692800	NA				chr2:29149938-29149997	hs|2p23.2	4.96936	6.03166	5.99921	6.45452	6.29817	6.48028	5.37438	5.26172	1.0623	1.02985	1.48516	1.32881	1.51092	-0.112656	1.28341
XR_133048	C14orf56	chromosome 14 open reading frame 56	XR_133048	XR_133048	Hs.551210	89919		THC2750828		chr14:71683095-71683036	hs|14q24.2	5.76738	7.2949	7.0608	7.01499	6.90262	6.99576	6.70598	6.79999	1.52752	1.29342	1.24761	1.13524	1.22838	0.0940139	1.28643
NM_001004328	ZNF705A	zinc finger protein 705A	NM_001004328	NM_001004328	Hs.438536	440077	ENST00000359286		GO:0003677(DNA binding)|GO:0005622(intracellular)|GO:0005634(nucleus)|GO:0006355(regulation of transcription, DNA-dependent)|GO:0008270(zinc ion binding)|GO:0046872(metal ion binding)	chr12:8332545-8332604	hs|12p13.31	3.03567	4.43034	4.34532	4.39264	4.58011	4.06064	4.64356	4.70348	1.39468	1.30966	1.35698	1.54444	1.02497	0.0599147	1.32614
NM_001013661	VSIG8	V-set and immunoglobulin domain containing 8	NM_001013661	NM_001013661	Hs.647718	391123	ENST00000368100	THC2483151	GO:0016020(membrane)|GO:0016021(integral to membrane)	chr1:159824170-159824111	hs|1q23.2	5.19691	6.26593	5.64758	6.88453	6.56205	6.52879	6.30383	7.51859	1.06901	0.450667	1.68762	1.36514	1.33188	1.21477	1.33368
NM_003558	PIP5K1B	phosphatidylinositol-4-phosphate 5-kinase, type I, beta	NM_003558	NM_003558	Hs.534371	8395	ENST00000265382	THC2670853	GO:0000166(nucleotide binding)|GO:0001931(uropod)|GO:0005515(protein binding)|GO:0005524(ATP binding)|GO:0012505(endomembrane system)|GO:0016020(membrane)|GO:0016308(1-phosphatidylinositol-4-phosphate 5-kinase activity)|GO:0016310(phosphorylation)|GO:0016740(transferase activity)	chr9:71623670-71623729	hs|9q21.11	2.46467	3.8486	3.79639	3.9124	3.6034	3.93032	6.00466	4.77878	1.38393	1.33171	1.44773	1.13873	1.46565	-1.22588	1.35355
NM_021226	ARHGAP22	Rho GTPase activating protein 22	NM_021226	NM_021226	Hs.655672	58504	ENST00000417247	THC2472656	GO:0001525(angiogenesis)|GO:0005096(GTPase activator activity)|GO:0005622(intracellular)|GO:0005634(nucleus)|GO:0005737(cytoplasm)|GO:0005829(cytosol)|GO:0006355(regulation of transcription, DNA-dependent)|GO:0007165(signal transduction)|GO:0007264(small GTPase mediated signal transduction)|GO:0007275(multicellular organismal development)|GO:0030154(cell differentiation)|GO:0051056(regulation of …	chr10:49654256-49654197	hs|10q11.22	9.23618	10.3267	9.95426	10.4371	10.4725	10.4851	9.92055	11.9438	1.09048	0.718083	1.20095	1.23628	1.24893	2.02329	1.35999
NM_198594	C1QTNF1	C1q and tumor necrosis factor related protein 1	NM_198594	NM_198594	Hs.201398	114897	ENST00000339142	THC2612613	GO:0005576(extracellular region)|GO:0005581(collagen)|GO:0005615(extracellular space)|GO:0051260(protein homooligomerization)	chr17:77045170-77045229	hs|17q25.3	4.55609	5.59289	4.98898	6.47093	6.40578	5.60257	7.07335	8.11897	1.0368	0.432891	1.91484	1.84969	1.04648	1.04562	1.37868
NM_014906	PPM1E	protein phosphatase, Mg2+/Mn2+ dependent, 1E	NM_014906	NM_014906	Hs.245044	22843	ENST00000308249	THC2729399	GO:0004722(protein serine/threonine phosphatase activity)|GO:0005634(nucleus)|GO:0005730(nucleolus)|GO:0005737(cytoplasm)|GO:0006470(protein dephosphorylation)|GO:0008287(protein serine/threonine phosphatase complex)|GO:0016787(hydrolase activity)|GO:0046872(metal ion binding)	chr17:57062010-57062069	hs|17q22	4.0454	5.22018	3.91326	5.64431	5.4008	5.04875	4.14612	6.07266	1.17478	-0.132145	1.59891	1.35539	1.00335	1.92654	1.41179
NM_022349	MS4A6A	membrane-spanning 4-domains, subfamily A, member 6A	NM_022349	NM_022349	Hs.523702	64231	ENST00000530179	THC2578759	GO:0004872(receptor activity)|GO:0016020(membrane)|GO:0016021(integral to membrane)	chr11:59947371-59947312	hs|11q12.2	2.83393	4.68145	3.99274	4.04133	4.07742	4.46245	4.33485	3.7266	1.84752	1.15881	1.2074	1.24349	1.62852	-0.608256	1.41715
NM_030762	BHLHE41	basic helix-loop-helix family, member e41	NM_030762	NM_030762	Hs.177841	79365	ENST00000242728	THC2461728	GO:0000122(negative regulation of transcription from RNA polymerase II promoter)|GO:0000978(RNA polymerase II core promoter proximal region sequence-specific DNA binding)|GO:0001078(RNA polymerase II core promoter proximal region sequence-specific DNA binding transcription factor activity involved in negative regulation of transcription)|GO:0001102(RNA polymerase II activating transcription facto…	chr12:26273691-26273632	hs|12p12.1	9.48406	10.7886	10.8138	10.8064	10.6499	11.2889	10.7527	12.394	1.30457	1.32976	1.32236	1.16588	1.8048	1.64134	1.42812
NM_018076	ARMC4	armadillo repeat containing 4	NM_018076	NM_018076	Hs.127530	55130	ENST00000545014	THC2666728	GO:0005488(binding)	chr10:28101158-28101099	hs|10p12.1	5.76668	6.95306	4.86077	7.263	6.82926	6.88191	7.41382	9.75022	1.18638	-0.905912	1.49632	1.06258	1.11523	2.33639	1.43938
NM_001003760	KLHL31	kelch-like 31 (Drosophila)	NM_001003760	NM_001003760	Hs.131064	401265	ENST00000407079	THC2708793	GO:0006355(regulation of transcription, DNA-dependent)	chr6:53516455-53516396	hs|6p12.1	4.89681	6.08603	6.46056	6.37171	6.29079	6.49427	5.23301	4.7082	1.18922	1.56375	1.4749	1.39398	1.59746	-0.524808	1.44386
NM_005329	HAS3	hyaluronan synthase 3	NM_005329	NM_005329	Hs.592069	3038	ENST00000306560	THC2472843	GO:0005887(integral to plasma membrane)|GO:0005975(carbohydrate metabolic process)|GO:0016020(membrane)|GO:0016021(integral to membrane)|GO:0050501(hyaluronan synthase activity)	chr16:69151369-69151428	hs|16q22.1	9.61839	11.5121	10.9801	10.7535	11.0433	11.0697	13.8829	13.4574	1.89372	1.36175	1.13509	1.42493	1.45128	-0.425479	1.45335
AK127183	FLJ45248	FLJ45248 protein		AK127183	Hs.224506	NA		THC2482449		chr8:103821809-103821868	hs|8q22.3	10.2351	11.5215	11.3151	12.324	11.4239	11.8902	9.48764	7.03716	1.28645	1.08002	2.08888	1.18878	1.65515	-2.45048	1.45986
NM_020890	KIAA1524	KIAA1524	NM_020890	NM_020890	Hs.591308	57650	ENST00000295746	THC2472444	GO:0005515(protein binding)|GO:0005737(cytoplasm)|GO:0005886(plasma membrane)|GO:0016021(integral to membrane)	chr3:108269504-108269445	hs|3q13.13	4.39617	5.89418	5.54562	5.75159	5.85149	6.28687	5.69794	5.03384	1.498	1.14945	1.35542	1.45532	1.8907	-0.664099	1.46978
ENST00000402170	TAF1B	TATA box binding protein (TBP)-associated factor, RNA polymerase I, B, 63kDa				9014	ENST00000402170		GO:0003677(DNA binding)|GO:0003700(sequence-specific DNA binding transcription factor activity)|GO:0005634(nucleus)|GO:0005654(nucleoplasm)|GO:0006351(transcription, DNA-dependent)|GO:0006355(regulation of transcription, DNA-dependent)|GO:0006360(transcription from RNA polymerase I promoter)|GO:0006361(transcription initiation from RNA polymerase I promoter)|GO:0006362(transcription elongation fr…	chr2:10008834-10008893	hs|2p25.1	4.09038	5.23993	5.85486	5.48638	5.49591	5.75439	5.62361	5.40266	1.14955	1.76448	1.39599	1.40552	1.66401	-0.220947	1.47591
CR936789	FSD1L	fibronectin type III and SPRY domain containing 1-like		CR936789	Hs.136901	83856	ENST00000374707	THC2606025	GO:0003674(molecular_function)|GO:0005575(cellular_component)|GO:0008150(biological_process)	chr9:108314511-108314570	hs|9q31.2	5.23987	7.2924	6.82916	6.48303	5.89281	6.83279	5.26971	6.3598	2.05253	1.58929	1.24317	0.65294	1.59292	1.09009	1.5136
NR_027068	EFCAB10	EF-hand calcium binding domain 10	NR_027068	NR_027068	Hs.719432	100130771	ENST00000480514	THC2587088	GO:0005509(calcium ion binding)|GO:0007165(signal transduction)|GO:0008603(cAMP-dependent protein kinase regulator activity)	chr7:105205643-105205584	hs|7q22.3	5.61406	6.62879	7.1573	6.16005	6.62891	7.24329	5.26323	7.69531	1.01473	1.54323	0.545987	1.01484	1.62923	2.43208	1.52682
NM_145166	ZBTB47	zinc finger and BTB domain containing 47	NM_145166	NM_145166	Hs.409561	92999	ENST00000457842	THC2503721	GO:0003677(DNA binding)|GO:0005622(intracellular)|GO:0005634(nucleus)|GO:0006355(regulation of transcription, DNA-dependent)|GO:0008270(zinc ion binding)|GO:0046872(metal ion binding)	chr3:42708933-42708992	hs|3p22.1	7.10337	8.17657	7.30797	8.85865	8.29454	8.48538	9.60206	11.84	1.07319	0.204596	1.75527	1.19117	1.382	2.2379	1.52791
BC028180	WTAP	Wilms tumor 1 associated protein		BC028180	Hs.446091	9589		THC2502622	GO:0005634(nucleus)|GO:0005654(nucleoplasm)|GO:0005730(nucleolus)|GO:0006397(mRNA processing)|GO:0007049(cell cycle)|GO:0008380(RNA splicing)|GO:0031965(nuclear membrane)	chr6:160149383-160149442	hs|6q25.3	5.72412	7.47571	7.10877	7.50874	6.84245	7.37997	6.41909	6.32348	1.75159	1.38465	1.78463	1.11833	1.65586	-0.095612	1.53901
NM_001170406	CDK1	cyclin-dependent kinase 1	NM_001170406	NM_001170406	Hs.334562	NA	ENST00000475504	THC2643523	GO:0000075(cell cycle checkpoint)|GO:0000082(G1/S transition of mitotic cell cycle)|GO:0000083(regulation of transcription involved in G1/S phase of mitotic cell cycle)|GO:0000086(G2/M transition of mitotic cell cycle)|GO:0000165(MAPKKK cascade)|GO:0000166(nucleotide binding)|GO:0000186(activation of MAPKK activity)|GO:0000187(activation of MAPK activity)|GO:0000226(microtubule cytoskeleton organ…	chr10:62546632-62546691	hs|10q21.2	4.67281	6.18838	6.40271	6.14007	5.9509	6.41691	6.38258	6.32965	1.51556	1.72989	1.46725	1.27809	1.7441	-0.0529301	1.54698
NM_005194	CEBPB	CCAAT/enhancer binding protein (C/EBP), beta	NM_005194	NM_005194	Hs.517106	1051	ENST00000303004	THC2511538	GO:0000790(nuclear chromatin)|GO:0001892(embryonic placenta development)|GO:0003677(DNA binding)|GO:0003700(sequence-specific DNA binding transcription factor activity)|GO:0003705(sequence-specific enhancer binding RNA polymerase II transcription factor activity)|GO:0005515(protein binding)|GO:0005634(nucleus)|GO:0005737(cytoplasm)|GO:0006355(regulation of transcription, DNA-dependent)|GO:0006366…	chr20:48808989-48809048	hs|20q13.13	13.4463	14.784	13.7099	15.4549	15.3876	14.8351	12.2384	13.3408	1.33768	0.263531	2.00857	1.94125	1.38874	1.10242	1.55573
NM_207380	C15orf52	chromosome 15 open reading frame 52	NM_207380	NM_207380	Hs.32433	388115	ENST00000397535	THC2471291		chr15:40623743-40623684	hs|15q15.1	10.9053	12.3918	12.4039	12.2832	11.2546	12.4528	12.9702	14.8481	1.48658	1.49862	1.37797	0.349302	1.54756	1.87783	1.55771
NM_012282	KCNE1L	KCNE1-like	NM_012282	NM_012282	Hs.522753	23630	ENST00000372101	THC2476059	GO:0008016(regulation of heart contraction)|GO:0008076(voltage-gated potassium channel complex)|GO:0016020(membrane)|GO:0016021(integral to membrane)	chrX:108867052-108866993	hs|Xq23	7.09212	8.28042	7.92466	8.45862	8.24074	8.62135	6.58908	9.31467	1.18829	0.832536	1.36649	1.14862	1.52922	2.72559	1.59164
NM_002312	LIG4	ligase IV, DNA, ATP-dependent	NM_002312	NM_002312	Hs.166091	3981	ENST00000356922	THC2470715	GO:0000012(single strand break repair)|GO:0000166(nucleotide binding)|GO:0000793(condensed chromosome)|GO:0001701(in utero embryonic development)|GO:0002328(pro-B cell differentiation)|GO:0003677(DNA binding)|GO:0003909(DNA ligase activity)|GO:0003910(DNA ligase (ATP) activity)|GO:0005515(protein binding)|GO:0005524(ATP binding)|GO:0005622(intracellular)|GO:0005634(nucleus)|GO:0005654(nucleoplasm…	chr13:108860815-108860756	hs|13q33.3	4.60314	6.25176	6.10633	5.81713	5.89229	6.9255	6.57506	6.01762	1.64862	1.50319	1.214	1.28916	2.32237	-0.557447	1.59547
NR_026704	VTRNA1-2	vault RNA 1-2	NR_026704	NR_026704		NA				chr5:140098539-140098598	hs|5q31.3	6.20654	7.77007	7.64827	7.92282	7.37408	8.3137	7.10533	6.87985	1.56353	1.44173	1.71628	1.16754	2.10716	-0.225486	1.59925
ENST00000380922	IL4R	interleukin 4 receptor		AB102798	Hs.513457	3566	ENST00000380922	THC2669371	GO:0002532(production of molecular mediator involved in inflammatory response)|GO:0004872(receptor activity)|GO:0004913(interleukin-4 receptor activity)|GO:0005057(receptor signaling protein activity)|GO:0005515(protein binding)|GO:0005576(extracellular region)|GO:0005615(extracellular space)|GO:0005886(plasma membrane)|GO:0005887(integral to plasma membrane)|GO:0006955(immune response)|GO:000716…	chr16:27352462-27352521	hs|16p12.1	3.81254	5.19718	5.49837	5.69322	5.48583	5.30705	4.10589	4.26837	1.38465	1.68584	1.88068	1.67329	1.49451	0.162487	1.62379
NM_014271	IL1RAPL1	interleukin 1 receptor accessory protein-like 1	NM_014271	NM_014271	Hs.658912	11141	ENST00000378993	THC2477594	GO:0004872(receptor activity)|GO:0004888(transmembrane receptor activity)|GO:0005515(protein binding)|GO:0005622(intracellular)|GO:0005737(cytoplasm)|GO:0005886(plasma membrane)|GO:0007165(signal transduction)|GO:0010975(regulation of neuron projection development)|GO:0016021(integral to membrane)|GO:0019966(interleukin-1 binding)|GO:0045087(innate immune response)|GO:0045920(negative regulation …	chrX:29973954-29974013	hs|Xp21.2	8.57059	10.1844	10.1913	10.5744	9.96703	10.7998	5.91617	6.9209	1.61384	1.62074	2.00378	1.39645	2.22923	1.00474	1.6448
NM_005568	LHX1	LIM homeobox 1	NM_005568	NM_005568	Hs.443727	3975	ENST00000254457	THC2473958	GO:0001071(nucleic acid binding transcription factor activity)|GO:0001655(urogenital system development)|GO:0001656(metanephros development)|GO:0001657(ureteric bud development)|GO:0001702(gastrulation with mouth forming second)|GO:0001705(ectoderm formation)|GO:0001706(endoderm formation)|GO:0001764(neuron migration)|GO:0001822(kidney development)|GO:0001823(mesonephros development)|GO:0003700(s…	chr17:35300424-35300483	hs|17q12	9.2188	10.344	9.70321	10.6966	10.6178	10.7557	7.70552	10.4028	1.12521	0.484412	1.47776	1.39904	1.53694	2.69732	1.64725
NM_000600	IL6	interleukin 6 (interferon, beta 2)	NM_000600	NM_000600	Hs.654458	3569	ENST00000485300	THC2603924	GO:0001781(neutrophil apoptosis)|GO:0002384(hepatic immune response)|GO:0002446(neutrophil mediated immunity)|GO:0002548(monocyte chemotaxis)|GO:0002675(positive regulation of acute inflammatory response)|GO:0002690(positive regulation of leukocyte chemotaxis)|GO:0005125(cytokine activity)|GO:0005138(interleukin-6 receptor binding)|GO:0005576(extracellular region)|GO:0005615(extracellular space)|…	chr7:22771207-22771266	hs|7p15.3	12.54	14.5236	13.5554	13.8609	13.7708	13.21	9.72251	12.4279	1.98362	1.01537	1.32092	1.23079	0.670037	2.70536	1.65121
NM_004165	RRAD	Ras-related associated with diabetes	NM_004165	NM_004165	Hs.1027	6236	ENST00000299759	THC2759609	GO:0000166(nucleotide binding)|GO:0003924(GTPase activity)|GO:0005515(protein binding)|GO:0005516(calmodulin binding)|GO:0005525(GTP binding)|GO:0005886(plasma membrane)|GO:0006184(GTP catabolic process)|GO:0007165(signal transduction)|GO:0007264(small GTPase mediated signal transduction)|GO:0030308(negative regulation of cell growth)	chr16:66956234-66956175	hs|16q22.1	10.8019	12.4517	13.1323	12.9121	11.964	12.5092	10.6978	11.707	1.64987	2.33043	2.11028	1.16219	1.70732	1.00928	1.66156
NM_173505	ANKRD29	ankyrin repeat domain 29	NM_173505	NM_173505	Hs.374774	147463	ENST00000284207	THC2473614		chr18:21180440-21180381	hs|18q11.2	7.92886	8.96844	8.10436	10.1647	9.80041	9.60383	7.41701	8.9086	1.03958	0.175495	2.23579	1.87155	1.67497	1.49159	1.66269
NM_001002811	PDE4DIP	phosphodiesterase 4D interacting protein	NM_001002811	NM_001002811	Hs.708687	9659	ENST00000313431	THC2473512	GO:0005515(protein binding)|GO:0005634(nucleus)|GO:0005737(cytoplasm)|GO:0005794(Golgi apparatus)|GO:0005813(centrosome)|GO:0005856(cytoskeleton)|GO:0019899(enzyme binding)|GO:0030016(myofibril)|GO:0043623(cellular protein complex assembly)	chr1:144890739-144890680	hs|1q21.1	6.25611	7.72876	8.56667	7.26162	6.63148	8.05607	6.60026	8.37715	1.47265	2.31056	1.00551	0.375378	1.79996	1.77689	1.67311
NM_001024465	SOD2	superoxide dismutase 2, mitochondrial	NM_001024465	NM_001024465	Hs.487046	6648	ENST00000541573	THC2566956	GO:0000303(response to superoxide)|GO:0001315(age-dependent response to reactive oxygen species)|GO:0001666(response to hypoxia)|GO:0001836(release of cytochrome c from mitochondria)|GO:0001889(liver development)|GO:0003032(detection of oxygen)|GO:0003069(vasodilation by acetylcholine involved in regulation of systemic arterial blood pressure)|GO:0003677(DNA binding)|GO:0004784(superoxide dismuta…	chr6:160103649-160103590	hs|6q25.3	14.2327	15.7027	13.5954	16.1666	16.3894	15.5669	12.5043	13.9962	1.46992	-0.637345	1.93382	2.15661	1.33414	1.49196	1.67729
NM_000042	APOH	apolipoprotein H (beta-2-glycoprotein I)	NM_000042	NM_000042	Hs.445358	350	ENST00000205948	THC2468969	GO:0001937(negative regulation of endothelial cell proliferation)|GO:0001948(glycoprotein binding)|GO:0005515(protein binding)|GO:0005543(phospholipid binding)|GO:0005576(extracellular region)|GO:0005615(extracellular space)|GO:0006641(triglyceride metabolic process)|GO:0007597(blood coagulation, intrinsic pathway)|GO:0008201(heparin binding)|GO:0008289(lipid binding)|GO:0009986(cell surface)|GO:…	chr17:64208264-64208205	hs|17q24.2	4.99927	6.93978	5.15826	6.55046	6.47576	6.37065	4.28335	6.37322	1.94051	0.158986	1.55119	1.47649	1.37138	2.08986	1.68589
NM_153713	LIX1L	Lix1 homolog (mouse)-like	NM_153713	NM_153713	Hs.730828	128077	ENST00000369308	THC2474524	GO:0003674(molecular_function)|GO:0005575(cellular_component)|GO:0008150(biological_process)	chr1:145497418-145497477	hs|1q21.1	5.92236	7.73362	7.25218	6.96844	6.23126	7.38243	6.98188	9.87146	1.81126	1.32982	1.04608	0.308902	1.46007	2.88959	1.70736
NM_015617	PYGO1	pygopus homolog 1 (Drosophila)	NM_015617	NM_015617	Hs.256587	26108	ENST00000401688	THC2634231	GO:0001822(kidney development)|GO:0005634(nucleus)|GO:0008270(zinc ion binding)|GO:0009791(post-embryonic development)|GO:0016055(Wnt receptor signaling pathway)|GO:0046872(metal ion binding)	chr15:55838894-55838835	hs|15q21.3	4.54977	6.60164	6.33455	6.40297	6.29691	6.0632	5.4847	6.86726	2.05187	1.78479	1.85321	1.74714	1.51344	1.38256	1.72217
NM_004787	SLIT2	slit homolog 2 (Drosophila)	NM_004787	NM_004787	Hs.29802	9353	ENST00000503823	THC2487973	GO:0001657(ureteric bud development)|GO:0001933(negative regulation of protein phosphorylation)|GO:0002042(cell migration involved in sprouting angiogenesis)|GO:0002689(negative regulation of leukocyte chemotaxis)|GO:0005095(GTPase inhibitor activity)|GO:0005509(calcium ion binding)|GO:0005515(protein binding)|GO:0005576(extracellular region)|GO:0005615(extracellular space)|GO:0005737(cytoplasm)|…	chr4:20620432-20620491	hs|4p15.31	5.37273	7.05288	5.88335	6.91559	6.38871	7.51155	4.92054	7.16236	1.68015	0.510626	1.54286	1.01599	2.13883	2.24182	1.72393
NM_014689	DOCK10	dedicator of cytokinesis 10	NM_014689	NM_014689	Hs.46578	55619	ENST00000373702	THC2470751	GO:0005085(guanyl-nucleotide exchange factor activity)|GO:0005089(Rho guanyl-nucleotide exchange factor activity)|GO:0005525(GTP binding)|GO:0017048(Rho GTPase binding)|GO:0051020(GTPase binding)	chr2:225630183-225630124	hs|2q36.2	8.16896	10.3254	10.1721	9.56584	9.35537	10.5029	9.83996	11.1096	2.15643	2.00315	1.39688	1.18641	2.33398	1.26968	1.72442
NR_027916	AKR1CL1	aldo-keto reductase family 1, member C-like 1	NR_027916	NR_027916	Hs.282513	340811	ENST00000334314	NP1249913	GO:0005737(cytoplasm)|GO:0016491(oxidoreductase activity)	chr10:5203879-5203820	hs|10p15.1	4.28788	5.81073	6.54179	5.5951	5.35231	6.88976	5.44009	5.24254	1.52285	2.25391	1.30722	1.06443	2.60188	-0.197544	1.75006
NM_032995	ARHGEF4	Rho guanine nucleotide exchange factor (GEF) 4	NM_032995	NM_032995	Hs.469935	50649	ENST00000525839	THC2487810	GO:0005085(guanyl-nucleotide exchange factor activity)|GO:0005089(Rho guanyl-nucleotide exchange factor activity)|GO:0005515(protein binding)|GO:0005622(intracellular)|GO:0005737(cytoplasm)|GO:0005829(cytosol)|GO:0005886(plasma membrane)|GO:0006915(apoptosis)|GO:0007264(small GTPase mediated signal transduction)|GO:0008624(induction of apoptosis by extracellular signals)|GO:0019904(protein domain…	chr2:131804762-131804821	hs|2q21.1	9.67321	11.4136	10.2259	11.8305	11.6695	11.53	7.44301	8.58408	1.74036	0.552721	2.15727	1.99626	1.85676	1.14107	1.77834
NM_004694	SLC16A6	solute carrier family 16, member 6 (monocarboxylic acid transporter 7)	NM_004694	NM_004694	Hs.42645	9120	ENST00000327268	THC2475767	GO:0005624(membrane fraction)|GO:0005886(plasma membrane)|GO:0005887(integral to plasma membrane)|GO:0008028(monocarboxylic acid transmembrane transporter activity)|GO:0015293(symporter activity)|GO:0015718(monocarboxylic acid transport)|GO:0055085(transmembrane transport)	chr17:66264963-66264904	hs|17q24.2	5.33272	7.1859	7.4207	7.04592	6.72558	7.19207	5.10805	5.67544	1.85318	2.08798	1.7132	1.39286	1.85935	0.56739	1.78132
NR_027252	CYP1B1-AS1		NR_027252	NR_027252	Hs.353894	NA	ENST00000413828	THC2484015		chr2:38408887-38408946	hs|2p22.2	5.29306	6.33159	4.60318	7.60769	7.48793	6.79867	4.17412	6.04253	1.03853	-0.689872	2.31463	2.19488	1.50561	1.86841	1.78441
NM_033390	ZC3H12C	zinc finger CCCH-type containing 12C	NM_033390	NM_033390	Hs.376289	85463	ENST00000278590	THC2600931	GO:0003676(nucleic acid binding)|GO:0004519(endonuclease activity)|GO:0008270(zinc ion binding)|GO:0016787(hydrolase activity)|GO:0046872(metal ion binding)	chr11:110042213-110042272	hs|11q22.3	9.41486	11.2419	10.9271	11.4184	10.716	11.7094	8.65347	9.04417	1.82706	1.51221	2.00354	1.30111	2.2945	0.390699	1.78768
NM_032744	C6orf105	chromosome 6 open reading frame 105	NM_032744	NM_032744	Hs.126409	84830	ENST00000514824	THC2473206	GO:0005886(plasma membrane)|GO:0016021(integral to membrane)	chr6:11714061-11714002	hs|6p24.1	10.7903	12.4424	12.647	12.7821	12.1895	12.8262	4.71057	6.51937	1.6521	1.85668	1.99176	1.39913	2.03586	1.8088	1.79072
NM_033397	ITPRIP	inositol 1,4,5-trisphosphate receptor interacting protein	NM_033397	NM_033397	Hs.523252	85450	ENST00000358187	THC2483365	GO:0005886(plasma membrane)	chr10:106072118-106072059	hs|10q25.1	9.63689	11.5044	10.8739	11.9283	11.5834	11.7013	10.3258	11.8795	1.86752	1.237	2.29139	1.94648	2.06438	1.55373	1.82675
NM_005131	THOC1	THO complex 1	NM_005131	NM_005131	Hs.712543	9984	ENST00000261600	THC2556946	GO:0000346(transcription export complex)|GO:0000347(THO complex)|GO:0000445(THO complex part of transcription export complex)|GO:0003677(DNA binding)|GO:0003723(RNA binding)|GO:0005515(protein binding)|GO:0005634(nucleus)|GO:0005654(nucleoplasm)|GO:0005730(nucleolus)|GO:0005737(cytoplasm)|GO:0006396(RNA processing)|GO:0006397(mRNA processing)|GO:0006406(mRNA export from nucleus)|GO:0006810(transp…	chr18:226901-226842	hs|18p11.32	6.72349	8.9479	8.14911	8.4615	8.32336	8.95358	7.32754	6.7905	2.22442	1.42562	1.73801	1.59988	2.23009	-0.537042	1.8436
NM_001145112	PATL2	protein associated with topoisomerase II homolog 2 (yeast)	NM_001145112	NM_001145112	Hs.11594	197135	ENST00000434130	THC2604711	GO:0003723(RNA binding)|GO:0005515(protein binding)|GO:0005634(nucleus)|GO:0005737(cytoplasm)|GO:0017148(negative regulation of translation)|GO:0030529(ribonucleoprotein complex)	chr15:44958077-44958018	hs|15q21.1	4.94388	6.20433	5.20906	7.61567	7.18981	6.60637	5.31672	6.75658	1.26046	0.265185	2.67179	2.24593	1.66249	1.43986	1.85611
NM_001570	IRAK2	interleukin-1 receptor-associated kinase 2	NM_001570	NM_001570	Hs.449207	3656	ENST00000256458	NP1395049	GO:0000166(nucleotide binding)|GO:0000187(activation of MAPK activity)|GO:0001959(regulation of cytokine-mediated signaling pathway)|GO:0002218(activation of innate immune response)|GO:0002224(toll-like receptor signaling pathway)|GO:0002755(MyD88-dependent toll-like receptor signaling pathway)|GO:0002756(MyD88-independent toll-like receptor signaling pathway)|GO:0004672(protein kinase activity)|…	chr3:10285302-10285361	hs|3p25.3	9.79144	11.6047	10.9412	12.4446	11.5044	11.8162	9.04127	9.82446	1.81329	1.14979	2.65319	1.71299	2.02481	0.783187	1.87081
NM_001629	ALOX5AP	arachidonate 5-lipoxygenase-activating protein	NM_001629	NM_001629	Hs.507658	241	ENST00000380490	THC2462483	GO:0002540(leukotriene production involved in inflammatory response)|GO:0004051(arachidonate 5-lipoxygenase activity)|GO:0004464(leukotriene-C4 synthase activity)|GO:0004602(glutathione peroxidase activity)|GO:0005515(protein binding)|GO:0005634(nucleus)|GO:0005635(nuclear envelope)|GO:0005783(endoplasmic reticulum)|GO:0005789(endoplasmic reticulum membrane)|GO:0005792(microsome)|GO:0008047(enzym…	chr13:31338155-31338214	hs|13q12.3	5.41027	7.1601	6.58252	8.0057	8.18665	7.30155	6.78607	7.91965	1.74984	1.17225	2.59543	2.77638	1.89128	1.13358	1.88646
NM_032797	AIFM2	apoptosis-inducing factor, mitochondrion-associated, 2	NM_032797	NM_032797	Hs.650680	84883	ENST00000307864	THC2522942	GO:0003677(DNA binding)|GO:0004174(electron-transferring-flavoprotein dehydrogenase activity)|GO:0005737(cytoplasm)|GO:0005739(mitochondrion)|GO:0005741(mitochondrial outer membrane)|GO:0005829(cytosol)|GO:0006917(induction of apoptosis)|GO:0008637(apoptotic mitochondrial changes)|GO:0016020(membrane)|GO:0016021(integral to membrane)|GO:0016491(oxidoreductase activity)|GO:0030261(chromosome conde…	chr10:71872124-71872065	hs|10q22.1	7.20966	8.73737	7.67588	9.59893	8.70006	9.79573	10.0756	11.5357	1.52771	0.466223	2.38927	1.49041	2.58607	1.46007	1.89071
NM_015967	PTPN22	protein tyrosine phosphatase, non-receptor type 22 (lymphoid)	NM_015967	NM_015967	Hs.535276	26191	ENST00000359785	THC2471986	GO:0004725(protein tyrosine phosphatase activity)|GO:0005515(protein binding)|GO:0005634(nucleus)|GO:0005737(cytoplasm)|GO:0006470(protein dephosphorylation)|GO:0009898(internal side of plasma membrane)|GO:0016787(hydrolase activity)|GO:0017124(SH3 domain binding)|GO:0019900(kinase binding)|GO:0030217(T cell differentiation)|GO:0032817(regulation of natural killer cell proliferation)|GO:0035335(p…	chr1:114356520-114356461	hs|1p13.2	4.83397	6.41129	4.58818	6.3916	5.98393	7.30731	4.4934	7.19406	1.57732	-0.245788	1.55763	1.14996	2.47334	2.70067	1.89178
NM_005257	GATA6	GATA binding protein 6	NM_005257	NM_005257	Hs.514746	2627	ENST00000269216	THC2470544	GO:0000122(negative regulation of transcription from RNA polymerase II promoter)|GO:0000981(sequence-specific DNA binding RNA polymerase II transcription factor activity)|GO:0001103(RNA polymerase II repressing transcription factor binding)|GO:0001701(in utero embryonic development)|GO:0001889(liver development)|GO:0003148(outflow tract septum morphogenesis)|GO:0003309(type B pancreatic cell diff…	chr18:19781793-19781852	hs|18q11.2	8.99413	10.4352	10.7803	10.3793	9.61295	10.6977	7.30508	10.4618	1.44103	1.78619	1.3852	0.618821	1.70357	3.15671	1.89454
NM_003507	FZD7	frizzled family receptor 7	NM_003507	NM_003507	Hs.173859	8324	ENST00000286201	THC2462537	GO:0001944(vasculature development)|GO:0004871(signal transducer activity)|GO:0004872(receptor activity)|GO:0004930(G-protein coupled receptor activity)|GO:0005737(cytoplasm)|GO:0005886(plasma membrane)|GO:0006355(regulation of transcription, DNA-dependent)|GO:0007199(G-protein signaling, coupled to cGMP nucleotide second messenger)|GO:0007223(Wnt receptor signaling pathway, calcium modulating pa…	chr2:202902930-202902989	hs|2q33.1	7.65825	8.92946	9.75683	8.85605	7.93399	9.29717	8.20723	11.4838	1.27121	2.09859	1.1978	0.275747	1.63892	3.27659	1.89662
NM_198951	TGM2	transglutaminase 2 (C polypeptide, protein-glutamine-gamma-glutamyltransferase)	NM_198951	NM_198951	Hs.517033	7052	ENST00000468262	THC2659478	GO:0001974(blood vessel remodeling)|GO:0003810(protein-glutamine gamma-glutamyltransferase activity)|GO:0005515(protein binding)|GO:0005525(GTP binding)|GO:0005737(cytoplasm)|GO:0005739(mitochondrion)|GO:0005886(plasma membrane)|GO:0006917(induction of apoptosis)|GO:0016746(transferase activity, transferring acyl groups)|GO:0018149(peptide cross-linking)|GO:0018153(isopeptide cross-linking via N6…	chr20:36766505-36766446	hs|20q11.23	9.90791	11.6618	11.8503	12.1498	11.228	12.2489	8.61374	9.26809	1.75393	1.9424	2.24191	1.32013	2.34096	0.654352	1.91987
NM_001145290	SLC37A2	solute carrier family 37 (glycerol-3-phosphate transporter), member 2	NM_001145290	NM_001145290	Hs.352661	219855	ENST00000407458	NP868942	GO:0008643(carbohydrate transport)|GO:0016020(membrane)|GO:0016021(integral to membrane)|GO:0055085(transmembrane transport)	chr11:124955854-124955913	hs|11q24.2	6.67985	7.96555	6.64622	9.03193	8.3812	8.90767	5.87854	7.95245	1.28571	-0.0336268	2.35208	1.70135	2.22782	2.07391	1.92817
NM_018700	TRIM36	tripartite motif containing 36	NM_018700	NM_018700	Hs.519514	55521	ENST00000282369	THC2470638	GO:0001669(acrosomal vesicle)|GO:0005622(intracellular)|GO:0005737(cytoplasm)|GO:0005856(cytoskeleton)|GO:0007340(acrosome reaction)|GO:0008270(zinc ion binding)|GO:0016874(ligase activity)|GO:0031410(cytoplasmic vesicle)|GO:0046872(metal ion binding)	chr5:114460760-114460701	hs|5q22.3	5.18819	6.8742	6.87591	7.31148	7.03098	7.59326	6.49685	5.38224	1.686	1.68772	2.12329	1.84278	2.40507	-1.1146	1.94897
NM_013372	GREM1	gremlin 1	NM_013372	NM_013372	Hs.40098	26585	ENST00000300177	THC2468932	GO:0001525(angiogenesis)|GO:0002689(negative regulation of leukocyte chemotaxis)|GO:0003337(mesenchymal to epithelial transition involved in metanephros morphogenesis)|GO:0005125(cytokine activity)|GO:0005515(protein binding)|GO:0005576(extracellular region)|GO:0005615(extracellular space)|GO:0006915(apoptosis)|GO:0007267(cell-cell signaling)|GO:0007275(multicellular organismal development)|GO:00…	chr15:33026075-33026134	hs|15q13.3	2.76764	3.91007	3.7554	3.99689	3.81177	3.94295	8.12845	13.5914	1.14242	0.987751	1.22924	1.04412	1.1753	5.46294	2.01081
NM_001218	CA12	carbonic anhydrase XII	NM_001218	NM_001218	Hs.210995	771	ENST00000178638	THC2499374	GO:0004089(carbonate dehydratase activity)|GO:0006730(one-carbon metabolic process)|GO:0008270(zinc ion binding)|GO:0016020(membrane)|GO:0016021(integral to membrane)|GO:0016829(lyase activity)|GO:0046872(metal ion binding)	chr15:63616558-63616499	hs|15q22.2	5.09011	6.20515	6.08662	6.83998	7.54734	7.22131	7.05824	9.87482	1.11505	0.996519	1.74987	2.45723	2.1312	2.81657	2.05399
NR_026875	NEURL3	neuralized homolog 3 (Drosophila) pseudogene	NR_026875	NR_026875	Hs.149219	93082	ENST00000310865	NP1167385	GO:0008270(zinc ion binding)|GO:0016874(ligase activity)|GO:0046872(metal ion binding)	chr2:97163478-97163419	hs|2q11.2	10.653	12.2131	11.3201	14.0318	13.1747	12.3847	7.08173	8.19331	1.56015	0.667119	3.37884	2.52174	1.73178	1.11158	2.06082
NM_001104554	PAQR5	progestin and adipoQ receptor family member V	NM_001104554	NM_001104554	Hs.591096	54852	ENST00000340965	THC2718316	GO:0004872(receptor activity)|GO:0005496(steroid binding)|GO:0007275(multicellular organismal development)|GO:0016020(membrane)|GO:0016021(integral to membrane)|GO:0030154(cell differentiation)|GO:0048477(oogenesis)	chr15:69699895-69699954	hs|15q23	9.7147	10.9599	11.2792	11.7092	11.0019	11.7292	5.34218	9.63881	1.24516	1.56449	1.99445	1.28717	2.01449	4.29662	2.06706
DW419002	RNU4ATAC	RNA, U4atac small nuclear (U12-dependent splicing)		DW419002	Hs.689638	100151683		THC2699796		chr2:122288790-122288849	hs|2q14.2	6.1582	8.27329	7.84824	8.57742	7.63879	8.80968	7.45665	5.89741	2.11509	1.69004	2.41922	1.48059	2.65147	-1.55923	2.07128
NM_001136493	MFSD2A	major facilitator superfamily domain containing 2A	NM_001136493	NM_001136493	Hs.655177	84879	ENST00000480630	NP1165010	GO:0005783(endoplasmic reticulum)|GO:0005789(endoplasmic reticulum membrane)|GO:0016020(membrane)|GO:0016021(integral to membrane)|GO:0055085(transmembrane transport)	chr1:40435568-40435627	hs|1p34.2	7.48277	9.66092	8.53435	9.64812	9.81831	10.1792	9.19326	8.26177	2.17816	1.05159	2.16536	2.33554	2.69648	-0.931486	2.08543
NM_002421	MMP1	matrix metallopeptidase 1 (interstitial collagenase)	NM_002421	NM_002421	Hs.83169	4312	ENST00000315274	THC2465642	GO:0004222(metalloendopeptidase activity)|GO:0005509(calcium ion binding)|GO:0005576(extracellular region)|GO:0005578(proteinaceous extracellular matrix)|GO:0006508(proteolysis)|GO:0007596(blood coagulation)|GO:0008152(metabolic process)|GO:0008233(peptidase activity)|GO:0008270(zinc ion binding)|GO:0030574(collagen catabolic process)|GO:0044419(interspecies interaction between organisms)|GO:0050…	chr11:102660756-102660697	hs|11q22.2	6.7765	10.8833	7.99024	8.39779	8.33836	8.98584	5.72368	6.27651	4.10677	1.21374	1.62129	1.56186	2.20934	0.552836	2.1426
NM_002220	ITPKA	inositol-trisphosphate 3-kinase A	NM_002220	NM_002220	Hs.2722	3706	ENST00000260386	THC2474293	GO:0000166(nucleotide binding)|GO:0004683(calmodulin-dependent protein kinase activity)|GO:0005516(calmodulin binding)|GO:0005524(ATP binding)|GO:0006020(inositol metabolic process)|GO:0007165(signal transduction)|GO:0008440(inositol trisphosphate 3-kinase activity)|GO:0016301(kinase activity)|GO:0016740(transferase activity)	chr15:41795640-41795699	hs|15q15.1	7.4288	9.29167	7.49911	10.4304	10.3327	9.36143	9.76767	10.8773	1.86287	0.0703041	3.00157	2.90395	1.93263	1.10967	2.16214
NM_014795	ZEB2	zinc finger E-box binding homeobox 2	NM_014795	NM_014795	Hs.34871	9839	ENST00000409211	NP1242694	GO:0001755(neural crest cell migration)|GO:0001756(somitogenesis)|GO:0001843(neural tube closure)|GO:0003700(sequence-specific DNA binding transcription factor activity)|GO:0005622(intracellular)|GO:0005634(nucleus)|GO:0005730(nucleolus)|GO:0005737(cytoplasm)|GO:0007399(nervous system development)|GO:0007417(central nervous system development)|GO:0008270(zinc ion binding)|GO:0019208(phosphatase r…	chr2:145182422-145182363	hs|2q22.3	4.60365	6.89459	6.1	6.08493	5.63267	6.26616	4.43068	9.44425	2.29094	1.49635	1.48128	1.02902	1.66251	5.01358	2.16228
NM_000619	IFNG	interferon, gamma	NM_000619	NM_000619	Hs.856	3458	ENST00000229135	THC2474615	GO:0000060(protein import into nucleus, translocation)|GO:0000122(negative regulation of transcription from RNA polymerase II promoter)|GO:0001781(neutrophil apoptosis)|GO:0002026(regulation of the force of heart contraction)|GO:0002053(positive regulation of mesenchymal cell proliferation)|GO:0002250(adaptive immune response)|GO:0002302(CD8-positive, alpha-beta T cell differentiation involved in…	chr12:68549260-68549201	hs|12q15	2.2188	4.2743	4.52728	4.16994	4.2636	4.81768	4.49806	4.66438	2.0555	2.30848	1.95114	2.0448	2.59888	0.166314	2.19176
NM_033641	COL4A6	collagen, type IV, alpha 6	NM_033641	NM_033641	Hs.145586	1288	ENST00000394872	THC2470830	GO:0005201(extracellular matrix structural constituent)|GO:0005488(binding)|GO:0005576(extracellular region)|GO:0005581(collagen)|GO:0005587(collagen type IV)|GO:0007155(cell adhesion)|GO:0030198(extracellular matrix organization)|GO:0071230(cellular response to amino acid stimulus)	chrX:107399109-107399050	hs|Xq22.3	7.7153	9.13141	8.15015	8.84531	9.21677	9.24436	4.81135	10.225	1.41611	0.434845	1.13001	1.50147	1.52906	5.41369	2.19807
NM_002775	HTRA1	HtrA serine peptidase 1	NM_002775	NM_002775	Hs.501280	5654	ENST00000435263	NP710487	GO:0001558(regulation of cell growth)|GO:0004252(serine-type endopeptidase activity)|GO:0005520(insulin-like growth factor binding)|GO:0005576(extracellular region)|GO:0005615(extracellular space)|GO:0006508(proteolysis)|GO:0008233(peptidase activity)|GO:0030512(negative regulation of transforming growth factor beta receptor signaling pathway)|GO:0030514(negative regulation of BMP signaling pathw…	chr10:124274338-124274397	hs|10q26.13	5.92936	9.58217	10.8825	7.09009	6.94026	6.99382	13.9921	15.4802	3.65281	4.95317	1.16073	1.01089	1.06446	1.48802	2.22168
NM_014917	NTNG1	netrin G1	NM_014917	NM_014917	Hs.657434	22854	ENST00000370076	NP1250159	GO:0005515(protein binding)|GO:0005886(plasma membrane)|GO:0007275(multicellular organismal development)|GO:0007399(nervous system development)|GO:0007409(axonogenesis)|GO:0030154(cell differentiation)|GO:0046658(anchored to plasma membrane)	chr1:107867420-107867479	hs|1p13.3	7.07743	8.90367	4.46377	8.84276	8.66999	9.08332	5.84156	9.99501	1.82625	-2.61366	1.76533	1.59257	2.0059	4.15345	2.2687
NM_033199	UCN2	urocortin 2	NM_033199	NM_033199	Hs.631914	90226	ENST00000273610	THC2640001	GO:0001664(G-protein-coupled receptor binding)|GO:0005102(receptor binding)|GO:0005179(hormone activity)|GO:0005576(extracellular region)|GO:0005615(extracellular space)|GO:0006171(cAMP biosynthetic process)|GO:0006950(response to stress)|GO:0007586(digestion)|GO:0008283(cell proliferation)|GO:0032277(negative regulation of gonadotropin secretion)|GO:0042562(hormone binding)|GO:0051431(corticotro…	chr3:48599234-48599175	hs|3p21.31	5.24932	7.95857	6.63594	7.67161	7.10839	8.48266	6.61537	8.97976	2.70926	1.38662	2.42229	1.85907	3.23334	2.36439	2.32916
NM_181690	AKT3	v-akt murine thymoma viral oncogene homolog 3 (protein kinase B, gamma)	NM_181690	NM_181690	Hs.498292	10000	ENST00000366540	THC2546886	GO:0000166(nucleotide binding)|GO:0004672(protein kinase activity)|GO:0004674(protein serine/threonine kinase activity)|GO:0005515(protein binding)|GO:0005524(ATP binding)|GO:0005634(nucleus)|GO:0005730(nucleolus)|GO:0005737(cytoplasm)|GO:0005794(Golgi apparatus)|GO:0005886(plasma membrane)|GO:0006468(protein phosphorylation)|GO:0007165(signal transduction)	chr1:243716200-243716141	hs|1q44	5.87492	8.05724	9.97169	8.07516	5.18956	7.05844	6.91399	9.02739	2.18232	4.09677	2.20024	-0.685357	1.18352	2.1134	2.35525
ENST00000302000	PYGO1	pygopus homolog 1 (Drosophila)		AL833463	Hs.87194	26108	ENST00000302000	THC2491609	GO:0001822(kidney development)|GO:0005634(nucleus)|GO:0008270(zinc ion binding)|GO:0009791(post-embryonic development)|GO:0016055(Wnt receptor signaling pathway)|GO:0046872(metal ion binding)	chr15:55831224-55831165	hs|15q21.3	5.57532	7.98067	7.10879	8.27247	8.14507	8.31712	6.08446	8.36644	2.40535	1.53347	2.69714	2.56975	2.74179	2.28198	2.37158
ENST00000369308	LIX1L	Lix1 homolog (mouse)-like		AK123675	Hs.730828	128077	ENST00000369308	THC2569460	GO:0003674(molecular_function)|GO:0005575(cellular_component)|GO:0008150(biological_process)	chr1:145500965-145501024	hs|1q21.1	5.04619	8.00356	7.72603	7.08253	6.42674	7.33431	7.43133	10.5403	2.95736	2.67984	2.03634	1.38054	2.28812	3.109	2.40853
NM_021913	AXL	AXL receptor tyrosine kinase	NM_021913	NM_021913	Hs.590970	558	ENST00000301178	THC2465833	GO:0000166(nucleotide binding)|GO:0001764(neuron migration)|GO:0001974(blood vessel remodeling)|GO:0004714(transmembrane receptor protein tyrosine kinase activity)|GO:0004872(receptor activity)|GO:0005524(ATP binding)|GO:0005886(plasma membrane)|GO:0005887(integral to plasma membrane)|GO:0006954(inflammatory response)|GO:0007165(signal transduction)|GO:0007167(enzyme linked receptor protein signa…	chr19:41767395-41767454	hs|19q13.2	9.86752	12.9129	11.2423	12.7501	11.7619	13.0062	13.545	15.6672	3.0454	1.37476	2.88258	1.89437	3.1387	2.12218	2.40967
NR_033258	ZEB2	zinc finger E-box binding homeobox 2	NR_033258	NR_033258		NA	ENST00000465070	THC2475209	GO:0001755(neural crest cell migration)|GO:0001756(somitogenesis)|GO:0001843(neural tube closure)|GO:0003700(sequence-specific DNA binding transcription factor activity)|GO:0005622(intracellular)|GO:0005634(nucleus)|GO:0005730(nucleolus)|GO:0005737(cytoplasm)|GO:0007399(nervous system development)|GO:0007417(central nervous system development)|GO:0008270(zinc ion binding)|GO:0019208(phosphatase r…	chr2:145269032-145268973	hs|2q22.3	3.40879	6.01721	5.45751	5.78193	5.13567	5.80198	3.35263	6.84594	2.60842	2.04872	2.37315	1.72689	2.39319	3.49331	2.44061
NM_000641	IL11	interleukin 11	NM_000641	NM_000641	Hs.467304	3589	ENST00000264563	THC2475071	GO:0005125(cytokine activity)|GO:0005142(interleukin-11 receptor binding)|GO:0005576(extracellular region)|GO:0005615(extracellular space)|GO:0007267(cell-cell signaling)|GO:0008083(growth factor activity)|GO:0008284(positive regulation of cell proliferation)|GO:0030168(platelet activation)|GO:0030183(B cell differentiation)|GO:0030219(megakaryocyte differentiation)|GO:0033138(positive regulation…	chr19:55875847-55875788	hs|19q13.42	8.15838	10.4118	8.23419	10.462	10.0916	10.7541	10.5678	13.7225	2.25341	0.0758055	2.30362	1.93325	2.59574	3.15463	2.44813
NM_172374	IL4I1	interleukin 4 induced 1	NM_172374	NM_172374	Hs.574492	259307	ENST00000341114	THC2488969	GO:0001716(L-amino-acid oxidase activity)|GO:0005764(lysosome)|GO:0016491(oxidoreductase activity)|GO:0031965(nuclear membrane)|GO:0043231(intracellular membrane-bounded organelle)	chr19:50392976-50392917	hs|19q13.33	9.08741	10.8397	8.68881	12.4989	11.8453	11.1726	6.40597	8.65902	1.75228	-0.398597	3.41151	2.75791	2.08519	2.25306	2.45199
NM_052966	FAM129A	family with sequence similarity 129, member A	NM_052966	NM_052966	Hs.518662	116496	ENST00000367511	THC2677496	GO:0001933(negative regulation of protein phosphorylation)|GO:0001934(positive regulation of protein phosphorylation)|GO:0003674(molecular_function)|GO:0005634(nucleus)|GO:0005730(nucleolus)|GO:0005737(cytoplasm)|GO:0005886(plasma membrane)|GO:0006950(response to stress)|GO:0034976(response to endoplasmic reticulum stress)|GO:0045727(positive regulation of translation)	chr1:184760286-184760227	hs|1q25.3	7.23913	9.15728	6.79705	9.36302	8.32671	8.85292	8.46223	14.0171	1.91815	-0.442087	2.12388	1.08758	1.61378	5.55492	2.45966
NM_001145033	C11orf96	chromosome 11 open reading frame 96	NM_001145033	NM_001145033	Hs.714890	387763	ENST00000528572			chr11:43965338-43965397	hs|11p11.2	6.62284	8.53806	7.82238	10.2257	9.02523	7.97355	6.7205	11.0113	1.91523	1.19955	3.6029	2.40239	1.35071	4.29081	2.46026
NM_015444	TMEM158	transmembrane protein 158 (gene/pseudogene)	NM_015444	NM_015444	Hs.730634	25907	ENST00000503771	NP854480	GO:0016020(membrane)|GO:0016021(integral to membrane)	chr3:45266206-45266147	hs|3p21.31	8.51097	10.7691	10.6486	10.002	10.3406	10.9861	7.4769	12.1213	2.25814	2.13767	1.49101	1.82964	2.47509	4.6444	2.47266
NM_138461	TM4SF19	transmembrane 4 L six family member 19	NM_138461	NM_138461		NA	ENST00000273695	THC2477702	GO:0016020(membrane)|GO:0016021(integral to membrane)	chr3:196050542-196050483	hs|3q29	6.98726	8.56766	5.93174	9.45612	9.56844	9.60937	4.14823	7.35324	1.5804	-1.05552	2.46886	2.58118	2.62211	3.20501	2.49151
NM_003745	SOCS1	suppressor of cytokine signaling 1	NM_003745	NM_003745	Hs.50640	8651	ENST00000332029	THC2666012	GO:0001932(regulation of protein phosphorylation)|GO:0004860(protein kinase inhibitor activity)|GO:0005159(insulin-like growth factor receptor binding)|GO:0005515(protein binding)|GO:0005634(nucleus)|GO:0005737(cytoplasm)|GO:0005829(cytosol)|GO:0007259(JAK-STAT cascade)|GO:0016023(cytoplasmic membrane-bounded vesicle)|GO:0019210(kinase inhibitor activity)|GO:0019221(cytokine-mediated signaling pa…	chr16:11348443-11348384	hs|16p13.13	8.32538	10.6503	7.33724	11.0919	11.6563	10.228	8.10371	10.2366	2.32496	-0.988141	2.76649	3.33093	1.9026	2.13294	2.49158
NM_004362	CLGN	calmegin	NM_004362	NM_004362	Hs.86368	1047	ENST00000545667	THC2464179	GO:0005509(calcium ion binding)|GO:0005635(nuclear envelope)|GO:0005783(endoplasmic reticulum)|GO:0005789(endoplasmic reticulum membrane)|GO:0006457(protein folding)|GO:0006461(protein complex assembly)|GO:0007338(single fertilization)|GO:0007339(binding of sperm to zona pellucida)|GO:0016020(membrane)|GO:0016021(integral to membrane)|GO:0051082(unfolded protein binding)	chr4:141310434-141310375	hs|4q31.1	6.29288	8.23987	6.48282	7.6721	7.44679	7.88268	4.86887	11.3651	1.94699	0.189949	1.37922	1.15391	1.5898	6.49623	2.51323
NM_000280	PAX6	paired box 6	NM_000280	NM_000280	Hs.270303	5080	ENST00000379129	THC2462968	GO:0000790(nuclear chromatin)|GO:0000979(RNA polymerase II core promoter sequence-specific DNA binding)|GO:0000981(sequence-specific DNA binding RNA polymerase II transcription factor activity)|GO:0001568(blood vessel development)|GO:0001654(eye development)|GO:0003322(pancreatic A cell development)|GO:0003677(DNA binding)|GO:0003700(sequence-specific DNA binding transcription factor activity)|GO…	chr11:31810639-31810580	hs|11p13	6.36064	7.64285	8.95842	8.01492	7.11247	7.70376	4.7145	10.6357	1.28222	2.59779	1.65428	0.751834	1.34313	5.92119	2.55972
NM_014705	DOCK4	dedicator of cytokinesis 4	NM_014705	NM_014705	Hs.654652	9732	ENST00000352877	THC2601425	GO:0005085(guanyl-nucleotide exchange factor activity)|GO:0005515(protein binding)|GO:0005525(GTP binding)|GO:0005737(cytoplasm)|GO:0005829(cytosol)|GO:0012505(endomembrane system)|GO:0016020(membrane)|GO:0017124(SH3 domain binding)|GO:0030165(PDZ domain binding)|GO:0030675(Rac GTPase activator activity)|GO:0030971(receptor tyrosine kinase binding)|GO:0032420(stereocilium)|GO:0032421(stereocilium…	chr7:111366325-111366266	hs|7q31.1	5.12978	8.63795	8.34172	7.12016	7.39038	7.99905	5.91585	7.47146	3.50816	3.21194	1.99038	2.2606	2.86927	1.55561	2.56599
NM_000880	IL7	interleukin 7	NM_000880	NM_000880	Hs.591873	3574	ENST00000518982	THC2476035	GO:0002360(T cell lineage commitment)|GO:0005125(cytokine activity)|GO:0005126(cytokine receptor binding)|GO:0005139(interleukin-7 receptor binding)|GO:0005515(protein binding)|GO:0005576(extracellular region)|GO:0005615(extracellular space)|GO:0006916(anti-apoptosis)|GO:0006955(immune response)|GO:0006959(humoral immune response)|GO:0007267(cell-cell signaling)|GO:0008083(growth factor activity)…	chr8:79645431-79645372	hs|8q21.12	7.19819	10.2407	8.99926	10.165	9.95148	10.0792	7.32302	7.31357	3.0425	1.80107	2.96684	2.75329	2.88099	-0.00944739	2.68894
NM_033292	CASP1	caspase 1, apoptosis-related cysteine peptidase (interleukin 1, beta, convertase)	NM_033292	NM_033292	Hs.2490	834	ENST00000534497	THC2463081	GO:0002218(activation of innate immune response)|GO:0004197(cysteine-type endopeptidase activity)|GO:0005515(protein binding)|GO:0005622(intracellular)|GO:0005737(cytoplasm)|GO:0005829(cytosol)|GO:0006508(proteolysis)|GO:0006915(apoptosis)|GO:0006919(activation of caspase activity)|GO:0007165(signal transduction)|GO:0008233(peptidase activity)|GO:0008656(caspase activator activity)|GO:0042981(reg…	chr11:104897602-104897058	hs|11q22.3	8.50648	10.1205	6.13735	11.7345	11.1936	10.7755	6.28329	9.96673	1.61404	-2.36913	3.228	2.68708	2.26899	3.68344	2.69631
ENST00000514452	Q21WG5					NA	ENST00000514452	THC2712539		chr4:11775382-11775441	hs|4p15.33	7.08418	9.41935	8.88949	10.6405	9.89139	10.3664	5.87306	5.28561	2.33518	1.80532	3.55632	2.80721	3.28223	-0.587442	2.75725
NM_001734	C1S	complement component 1, s subcomponent	NM_001734	NM_001734	Hs.458355	716	ENST00000360817	THC2553139	GO:0004252(serine-type endopeptidase activity)|GO:0005509(calcium ion binding)|GO:0005576(extracellular region)|GO:0006508(proteolysis)|GO:0006956(complement activation)|GO:0006958(complement activation, classical pathway)|GO:0008233(peptidase activity)|GO:0010001(glial cell differentiation)|GO:0045087(innate immune response)|GO:0051591(response to cAMP)	chr12:7178093-7178152	hs|12p13.31	11.7237	13.437	11.0228	13.9269	13.547	13.0957	5.76651	12.4902	1.71339	-0.700863	2.20327	1.8233	1.37207	6.72368	2.76714
NR_002330	ST7-AS1	ST7 antisense RNA 1 (non-protein coding)	NR_002330	NR_002330	Hs.597516	93653	ENST00000456775	THC2601991		chr7:116592754-116592695	hs|7q31.2	5.81114	8.7796	6.75129	9.57603	9.53466	8.33062	6.86546	8.02004	2.96846	0.940148	3.76489	3.72352	2.51947	1.15459	2.82618
NM_024769	CLMP	CXADR-like membrane protein	NM_024769	NM_024769	Hs.591949	79827	ENST00000448775	THC2465153	GO:0005624(membrane fraction)|GO:0005886(plasma membrane)|GO:0005923(tight junction)|GO:0016021(integral to membrane)|GO:0030054(cell junction)	chr11:122943288-122943229	hs|11q24.1	8.37547	11.9272	9.43291	11.3358	11.2081	12.3373	9.59651	12.3486	3.55177	1.05743	2.96031	2.83266	3.96178	2.7521	2.85268
ENST00000515286	Q46FH2					NA	ENST00000515286	THC2678353		chr4:11775229-11775288	hs|4p15.33	6.63737	8.91226	8.46116	10.3268	9.83571	9.99614	5.07078	4.14694	2.27489	1.8238	3.68945	3.19834	3.35877	-0.923847	2.86905
NM_015265	SATB2	SATB homeobox 2	NM_015265	NM_015265	Hs.516617	23314	ENST00000260926	THC2503815	GO:0000118(histone deacetylase complex)|GO:0000122(negative regulation of transcription from RNA polymerase II promoter)|GO:0001764(neuron migration)|GO:0002076(osteoblast development)|GO:0003682(chromatin binding)|GO:0003700(sequence-specific DNA binding transcription factor activity)|GO:0005634(nucleus)|GO:0005667(transcription factor complex)|GO:0005730(nucleolus)|GO:0005737(cytoplasm)|GO:0006…	chr2:200134506-200134447	hs|2q33.1	4.79836	7.86753	8.16819	7.78952	7.46837	8.18095	7.03031	8.79334	3.06917	3.36983	2.99116	2.67001	3.38259	1.76303	2.8743
NM_001128128	ZEB1	zinc finger E-box binding homeobox 1	NM_001128128	NM_001128128	Hs.124503	6935	ENST00000488625	THC2504641	GO:0000122(negative regulation of transcription from RNA polymerase II promoter)|GO:0003682(chromatin binding)|GO:0003690(double-stranded DNA binding)|GO:0003700(sequence-specific DNA binding transcription factor activity)|GO:0003713(transcription coactivator activity)|GO:0003714(transcription corepressor activity)|GO:0005515(protein binding)|GO:0005622(intracellular)|GO:0005634(nucleus)|GO:00056…	chr10:31818063-31818122	hs|10p11.22	5.92873	9.39905	8.69904	8.22193	7.15656	8.6767	4.48921	9.3357	3.47033	2.77032	2.2932	1.22784	2.74798	4.84649	2.89269
NM_002852	PTX3	pentraxin 3, long	NM_002852	NM_002852	Hs.591286	5806	ENST00000295927	THC2462788	GO:0001872(1,3-beta-D-glucan binding)|GO:0001878(response to yeast)|GO:0005576(extracellular region)|GO:0006954(inflammatory response)|GO:0008228(opsonization)|GO:0045429(positive regulation of nitric oxide biosynthetic process)|GO:0050766(positive regulation of phagocytosis)	chr3:157160969-157161028	hs|3q25.32	8.06467	11.0431	10.3221	10.6802	10.3744	11.6714	4.5978	8.46204	2.97845	2.25747	2.61552	2.30971	3.60672	3.86424	2.93868
NM_001193460	MSRB3	methionine sulfoxide reductase B3	NM_001193460	NM_001193460	Hs.339024	253827	ENST00000355192	THC2571089	GO:0000318(protein-methionine-R-oxide reductase activity)|GO:0005739(mitochondrion)|GO:0005783(endoplasmic reticulum)|GO:0008113(peptide-methionine-(S)-S-oxide reductase activity)|GO:0008270(zinc ion binding)|GO:0016491(oxidoreductase activity)|GO:0030091(protein repair)|GO:0046872(metal ion binding)	chr12:65860358-65860417	hs|12q14.3	4.78997	8.70068	9.02811	6.22642	4.84159	7.39783	6.9845	9.70528	3.91071	4.23814	1.43645	0.0516204	2.60787	2.72078	2.98279
NM_005110	GFPT2	glutamine-fructose-6-phosphate transaminase 2	NM_005110	NM_005110	Hs.696497	9945	ENST00000253778	THC2710050	GO:0004360(glutamine-fructose-6-phosphate transaminase (isomerizing) activity)|GO:0005529(sugar binding)|GO:0005737(cytoplasm)|GO:0005829(cytosol)|GO:0006002(fructose 6-phosphate metabolic process)|GO:0006048(UDP-N-acetylglucosamine biosynthetic process)|GO:0006112(energy reserve metabolic process)|GO:0006488(dolichol-linked oligosaccharide biosynthetic process)|GO:0006541(glutamine metabolic pro…	chr5:179727826-179727767	hs|5q35.3	10.0778	13.0135	10.2703	13.4107	13.1421	13.5071	7.98189	10.2907	2.93572	0.192535	3.33293	3.06435	3.42935	2.30885	3.01424
NM_001113226	NTNG1	netrin G1	NM_001113226	NM_001113226	Hs.657434	22854	ENST00000370073	THC2473043	GO:0005515(protein binding)|GO:0005886(plasma membrane)|GO:0007275(multicellular organismal development)|GO:0007399(nervous system development)|GO:0007409(axonogenesis)|GO:0030154(cell differentiation)|GO:0046658(anchored to plasma membrane)	chr1:108024337-108024396	hs|1p13.3	5.95309	7.67178	4.21672	8.6448	8.25272	7.77573	4.56652	11.1166	1.71869	-1.73637	2.69171	2.29962	1.82263	6.5501	3.01655
NM_001174066	FGFR1	fibroblast growth factor receptor 1	NM_001174066	NM_001174066	Hs.264887	2260	ENST00000440174	NP319734	GO:0000165(MAPKKK cascade)|GO:0000166(nucleotide binding)|GO:0001501(skeletal system development)|GO:0001764(neuron migration)|GO:0004713(protein tyrosine kinase activity)|GO:0004872(receptor activity)|GO:0005007(fibroblast growth factor receptor activity)|GO:0005515(protein binding)|GO:0005524(ATP binding)|GO:0005576(extracellular region)|GO:0005634(nucleus)|GO:0005737(cytoplasm)|GO:0005829(cyto…	chr8:38315032-38314973	hs|8p11.22	5.15368	8.88495	10.4767	7.27828	7.56682	8.3024	7.32997	9.72052	3.73128	5.323	2.1246	2.41315	3.14872	2.39055	3.18855
NM_000758	CSF2	colony stimulating factor 2 (granulocyte-macrophage)	NM_000758	NM_000758	Hs.1349	1437	ENST00000296871	NP238259	GO:0001892(embryonic placenta development)|GO:0005125(cytokine activity)|GO:0005129(granulocyte macrophage colony-stimulating factor receptor binding)|GO:0005515(protein binding)|GO:0005576(extracellular region)|GO:0005615(extracellular space)|GO:0006955(immune response)|GO:0008083(growth factor activity)|GO:0008284(positive regulation of cell proliferation)|GO:0010628(positive regulation of gene…	chr5:131411452-131411511	hs|5q31.1	11.32	14.7309	13.1346	15.3483	14.9735	14.4438	10.7365	7.0454	3.4109	1.81459	4.02822	3.65349	3.12381	-3.69113	3.2062
NR_030732	LOC645638	WDNM1-like pseudogene	NR_030732	NR_030732	Hs.463652	NA		THC2682885		chr17:58161064-58161005	hs|17q23.1	8.38948	10.6072	10.6291	12.0494	11.9924	10.0079	4.60246	10.54	2.21767	2.23967	3.65993	3.60294	1.6184	5.93756	3.21269
NM_007193	ANXA10	annexin A10	NM_007193	NM_007193	Hs.188401	11199	ENST00000359299	THC2472180	GO:0005509(calcium ion binding)|GO:0005544(calcium-dependent phospholipid binding)|GO:0005739(mitochondrion)	chr4:169108564-169108623	hs|4q32.3	4.89762	9.79795	6.39687	7.35592	6.82644	10.8278	3.89324	7.06491	4.90033	1.49925	2.45829	1.92882	5.93015	3.17167	3.31475
NM_004666	VNN1	vanin 1	NM_004666	NM_004666	Hs.12114	8876	ENST00000367928	THC2472403	GO:0002526(acute inflammatory response)|GO:0002544(chronic inflammatory response)|GO:0005886(plasma membrane)|GO:0006807(nitrogen compound metabolic process)|GO:0006916(anti-apoptosis)|GO:0006928(cellular component movement)|GO:0006954(inflammatory response)|GO:0006979(response to oxidative stress)|GO:0015939(pantothenate metabolic process)|GO:0016021(integral to membrane)|GO:0016337(cell-cell ad…	chr6:133002860-133002801	hs|6q23.2	8.23915	12.523	10.0397	13.125	11.8003	12.9411	4.67278	6.8869	4.28388	1.80058	4.88581	3.56111	4.70199	2.21412	3.57458
NM_023110	FGFR1	fibroblast growth factor receptor 1	NM_023110	NM_023110	Hs.264887	2260	ENST00000526570	NP319734	GO:0000165(MAPKKK cascade)|GO:0000166(nucleotide binding)|GO:0001501(skeletal system development)|GO:0001764(neuron migration)|GO:0004713(protein tyrosine kinase activity)|GO:0004872(receptor activity)|GO:0005007(fibroblast growth factor receptor activity)|GO:0005515(protein binding)|GO:0005524(ATP binding)|GO:0005576(extracellular region)|GO:0005634(nucleus)|GO:0005737(cytoplasm)|GO:0005829(cyto…	chr8:38270529-38270470	hs|8p11.23	6.90415	11.0074	12.6182	9.47665	9.77619	10.7264	9.79962	12.426	4.10323	5.71404	2.5725	2.87205	3.82226	2.62635	3.61841
NM_144569	SPOCD1	SPOC domain containing 1	NM_144569	NM_144569	Hs.62604	90853	ENST00000294514	THC2604229	GO:0006351(transcription, DNA-dependent)|GO:0010923(negative regulation of phosphatase activity)	chr1:32256093-32256034	hs|1p35.2	7.44716	11.1328	7.64432	11.4751	11.2901	11.5758	9.48554	11.9485	3.68566	0.197159	4.0279	3.84297	4.12863	2.46296	3.62963
NM_198277	SLC37A2	solute carrier family 37 (glycerol-3-phosphate transporter), member 2	NM_198277	NM_198277	Hs.352661	219855	ENST00000526405	NP868942	GO:0008643(carbohydrate transport)|GO:0016020(membrane)|GO:0016021(integral to membrane)|GO:0055085(transmembrane transport)	chr11:124959065-124959124	hs|11q24.2	9.60828	12.1098	9.40892	13.3037	12.356	13.0556	5.55056	11.6862	2.50148	-0.199359	3.6954	2.7477	3.44733	6.13568	3.70552
NM_005465	AKT3	v-akt murine thymoma viral oncogene homolog 3 (protein kinase B, gamma)	NM_005465	NM_005465	Hs.498292	10000	ENST00000366539	THC2496928	GO:0000166(nucleotide binding)|GO:0004672(protein kinase activity)|GO:0004674(protein serine/threonine kinase activity)|GO:0005515(protein binding)|GO:0005524(ATP binding)|GO:0005634(nucleus)|GO:0005730(nucleolus)|GO:0005737(cytoplasm)|GO:0005794(Golgi apparatus)|GO:0005886(plasma membrane)|GO:0006468(protein phosphorylation)|GO:0007165(signal transduction)	chr1:243665260-243665201	hs|1q43	5.89518	10.495	11.7094	10.202	4.81816	9.7701	9.24229	11.934	4.59987	5.81425	4.30679	-1.07703	3.87492	2.69167	4.2575
NM_000576	IL1B	interleukin 1, beta	NM_000576	NM_000576	Hs.126256	3553	ENST00000263341	THC2469206	GO:0000187(activation of MAPK activity)|GO:0001666(response to hypoxia)|GO:0001934(positive regulation of protein phosphorylation)|GO:0002439(chronic inflammatory response to antigenic stimulus)|GO:0002711(positive regulation of T cell mediated immunity)|GO:0005125(cytokine activity)|GO:0005149(interleukin-1 receptor binding)|GO:0005576(extracellular region)|GO:0005615(extracellular space)|GO:000…	chr2:113587488-113587429	hs|2q13	8.99772	13.1756	7.3072	15.6832	15.1523	13.7718	5.67328	7.70001	4.17784	-1.69052	6.68548	6.15453	4.77411	2.02672	4.76374
NM_000575	IL1A	interleukin 1, alpha	NM_000575	NM_000575	Hs.1722	3552	ENST00000263339	THC2472643	GO:0001660(fever generation)|GO:0001666(response to hypoxia)|GO:0005125(cytokine activity)|GO:0005149(interleukin-1 receptor binding)|GO:0005507(copper ion binding)|GO:0005515(protein binding)|GO:0005576(extracellular region)|GO:0005615(extracellular space)|GO:0005829(cytosol)|GO:0006915(apoptosis)|GO:0006916(anti-apoptosis)|GO:0006954(inflammatory response)|GO:0006955(immune response)|GO:0008283…	chr2:113532421-113532362	hs|2q13	6.00299	10.8014	7.47229	13.5771	12.6232	11.5189	4.33265	4.42819	4.79844	1.4693	7.57407	6.62019	5.51589	0.0955416	5.19558
NM_003485	GPR68	G protein-coupled receptor 68	NM_003485	NM_003485	Hs.8882	8111	ENST00000535815	THC2472682	GO:0004871(signal transducer activity)|GO:0004872(receptor activity)|GO:0004930(G-protein coupled receptor activity)|GO:0005886(plasma membrane)|GO:0005887(integral to plasma membrane)|GO:0006954(inflammatory response)|GO:0007186(G-protein coupled receptor protein signaling pathway)	chr14:91698988-91698929	hs|14q32.11	4.55926	11.0688	4.92417	11.8743	11.9046	11.055	5.37292	7.8643	6.5095	0.36491	7.31508	7.34531	6.49577	2.49138	6.03141
NM_001553	IGFBP7	insulin-like growth factor binding protein 7	NM_001553	NM_001553	Hs.479808	3490	ENST00000295666	THC2596412	GO:0001558(regulation of cell growth)|GO:0005515(protein binding)|GO:0005520(insulin-like growth factor binding)|GO:0005576(extracellular region)|GO:0005615(extracellular space)|GO:0007155(cell adhesion)|GO:0008285(negative regulation of cell proliferation)|GO:0031012(extracellular matrix)	chr4:57897482-57897423	hs|4q12	5.7704	13.4207	13.5603	11.5734	5.25439	12.1283	13.4551	16.8781	7.65028	7.78994	5.80303	-0.51601	6.35794	3.42299	6.20483

## Sheet: DAVID pathway chart
Enriched biological pathways of differentially expressed genes in erlotinib-resistant NSCLC cell lines. Green boxes represent terms with a significant p-value (p < 0.05).
Category	Term	Count	%	PValue	Genes	List Total	Pop Hits	Pop Total	Fold Enrichment
PANTHER_PATHWAY	P00012:Cadherin signaling pathway	10	2.47525	0.00150621	PCDHB9, PCDHB8, PCDHB2, PCDHB14, CDHR5, PCDH7, PCDHB12, CDH3, PCDHB11, PCDHB10, FZD7	52	157	2857	3.49951
REACTOME_PATHWAY	REACT_13433:Biological oxidations	7	1.73267	0.00266892	GSTA4, PTGIS, CYP2S1, SULT2B1, SULT1A4, GSTM5, CYP4B1	43	116	3398	4.76864
BIOCARTA	h_erythPathway:Erythrocyte Differentiation Pathway	4	0.990099	0.00270028	CSF2, IGF1, IL1A, IL11	34	13	1437	13.0045
PANTHER_PATHWAY	P00057:Wnt signaling pathway	14	3.46535	0.00429827	PCDHB9, PCDHB8, APC2, PCDHB14, PCDHB2, CDHR5, PCDHB12, TLE2, PCDH7, CDH3, PCDHB11, PCDHB10, FZD7, PYGO1, GNG7	52	332	2857	2.31684
KEGG_PATHWAY	hsa04060:Cytokine-cytokine receptor interaction	12	2.9703	0.005605	INHBB, CSF2, CCL23, TNFSF13B, PDGFB, IFNG, CXCR1, IL1B, CD40, IL28B, IL1A, IL11	90	262	5085	2.58779
BIOCARTA	h_dcPathway:Dendritic cells in regulating TH1 and TH2 Development	4	0.990099	0.0110754	CSF2, IFNG, CD40, CD5	34	21	1437	8.05042
KEGG_PATHWAY	hsa04640:Hematopoietic cell lineage	6	1.48515	0.01682	CSF2, IL1B, CD1B, CD5, IL1A, IL11	90	86	5085	3.94186
BIOCARTA	h_inflamPathway:Cytokines and Inflammatory Response	4	0.990099	0.0200231	CSF2, IFNG, IL1A, IL11	34	26	1437	6.50226
KEGG_PATHWAY	hsa04360:Axon guidance	7	1.73267	0.0247947	PAK7, SEMA5B, EFNB3, MAPK3, SEMA3D, SEMA4B, SLIT2	90	129	5085	3.06589
BIOCARTA	h_il1rPathway:Signal transduction through IL1R	4	0.990099	0.026854	IRAK2, IL1B, MAP2K6, IL1A	34	29	1437	5.82961
BBID	88.Alternatively_Activated_APC	3	0.742574	0.0338078	CSF2, IFNG, IL1A	11	11	358	8.87603
BBID	19.Cytokine_microglia	3	0.742574	0.0338078	IFNG, CD40, IL1A	11	11	358	8.87603
BIOCARTA	h_granulocytesPathway:Adhesion and Diapedesis of Granulocytes	3	0.742574	0.0502121	ICAM2, IFNG, IL1A	34	16	1437	7.92463
BIOCARTA	h_tidPathway:Chaperones modulate interferon Signaling Pathway	3	0.742574	0.0561032	IFNG, USH1C, TAX1BP3	34	17	1437	7.45848
KEGG_PATHWAY	hsa04350:TGF-beta signaling pathway	5	1.23762	0.0652069	INHBB, CDKN2B, MAPK3, IFNG, ID4	90	87	5085	3.24713
BBID	58.(CD40L)_immnosurveillance	3	0.742574	0.0683938	IFNG, CD40, IL1A	11	16	358	6.10227
KEGG_PATHWAY	hsa04810:Regulation of actin cytoskeleton	8	1.9802	0.0812279	PAK7, APC2, PDGFB, ITGB8, MAPK3, PIP5K1B, FGF13, FGD3	90	215	5085	2.10233
KEGG_PATHWAY	hsa00512:O-Glycan biosynthesis	3	0.742574	0.096125	GALNT5, B3GNT6, ST6GALNAC1	90	30	5085	5.65

## Sheet: DAVID BP chart
Enriched biological processes of differentially expressed genes in erlotinib-resistant cell lines. Green boxes represent terms with a significant p-value (p < 0.05).
Category	Term	Count	%	PValue	Genes	List Total	Pop Hits	Pop Total	Fold Enrichment
GOTERM_BP_FAT	GO:0009611~response to wounding	25	6.2	8.3e-05	IRAK2, LY75, KLK8, CEBPB, PDGFB, IGF1, CXCR1, CD40, GPR68, CDH3, ADORA1, IL11, PROC, SOD2, FGG, CCL23, AOAH, APOH, IL1B, VNN1, CFI, LOX, PTX3, IL1A, TM4SF4	260	530	13528	2.5
GOTERM_BP_FAT	GO:0042127~regulation of cell proliferation	31	7.7	0.000245	CSF2, KRT6A, PDGFB, IGFBP7, SOX2, SOX4, ZEB1, ADORA1, GLI3, IL11, IL31RA, WISP2, CCL23, HTR1A, CDKN2B, LHX1, IFNG, APOH, IL1B, KRT4, CD5, IL1A, NKX2-8, IGF1, LIG4, CD40, TAX1BP3, SOD2, TNFSF13B, ID4, TM4SF4	260	787	13528	2
GOTERM_BP_FAT	GO:0045937~positive regulation of phosphate metabolic process	9	2.2	0.00066	CSF2, ITLN1, IFNG, IL1B, IGF1, FAM129A, ADORA1, IL11, IL31RA	260	100	13528	4.7
GOTERM_BP_FAT	GO:0007156~homophilic cell adhesion	10	2.5	0.000933	PCDHB9, PCDHB8, CLSTN2, PCDHB2, PCDHB14, CDHR5, PCDH7, PCDHB12, CDH3, PCDHB11, PCDHB10	260	131	13528	4
GOTERM_BP_FAT	GO:0042981~regulation of apoptosis	29	7.2	0.00159	CSF2, SOX4, ADORA1, GLI3, IL31RA, PRUNE2, PAK7, PTGIS, IFNG, APOH, VNN1, IL1B, PCSK9, CASP1, CD5, PTCRA, MAP2K6, IL1A, FGD3, CEBPB, LGALS12, IGF1, LIG4, SLAMF7, SOD2, PROC, GCM2, TNFSF13B, TP53INP1	260	804	13528	1.9
GOTERM_BP_FAT	GO:0006955~immune response	26	6.4	0.00166	LY75, CSF2, CHIA, CEBPB, BST2, ENPP3, SUSD2, CD1B, SLAMF7, LIG4, ZEB1, IL31RA, SH2D1A, CCL23, TNFSF13B, CST7, IFNG, FCGR1B, IRF8, IL1B, VNN1, CCBP2, CFI, PTX3, IL1RAPL1, IL1A	260	690	13528	2
GOTERM_BP_FAT	GO:0001932~regulation of protein amino acid phosphorylation	11	2.7	0.00184	CSF2, PDGFB, ITLN1, SOCS1, IFNG, IL1B, IGF1, ZEB2, FAM129A, IL11, IL31RA	260	173	13528	3.3
GOTERM_BP_FAT	GO:0042509~regulation of tyrosine phosphorylation of STAT protein	5	1.2	0.00275	CSF2, SOCS1, IFNG, IGF1, IL31RA	260	31	13528	8.4
GOTERM_BP_FAT	GO:0051050~positive regulation of transport	12	3	0.00383	INHBB, PLA2G10, ITLN1, IFNG, PON1, PCSK9, IL1B, CASP1, PTX3, ADORA1, GLI3, IL1A	260	223	13528	2.8
GOTERM_BP_FAT	GO:0051046~regulation of secretion	11	2.7	0.00558	INHBB, KCNMB4, PLA2G10, IFNG, IL1B, CD40, KRT20, CASP1, ADORA1, IL1A, IL11	260	202	13528	2.8
GOTERM_BP_FAT	GO:0050865~regulation of cell activation	10	2.5	0.00658	TNFSF13B, PLA2G10, PDGFB, IFNG, VNN1, IL1B, ZEB1, CD40, CD5, IL31RA	260	175	13528	3
GOTERM_BP_FAT	GO:0007155~cell adhesion	24	5.9	0.00834	AEBP1, CLSTN2, IGFBP7, PCDHB14, BCAM, PCDHB12, PCDHB11, CDH3, PCDHB10, WISP2, ARHGAP6, ITGB8, KAL1, COL6A3, VNN1, PCDHB9, PCDHB8, ICAM2, LGALS7, PCDHB2, CDHR5, PCDH7, SLAMF7, NLGN4X, MUC16	260	700	13528	1.8
GOTERM_BP_FAT	GO:0006954~inflammatory response	14	3.5	0.00987	LY75, IRAK2, CCL23, CEBPB, AOAH, CXCR1, VNN1, IL1B, GPR68, CD40, CFI, PTX3, ADORA1, IL1A	260	325	13528	2.2
GOTERM_BP_FAT	GO:0031099~regeneration	6	1.5	0.0103	SOCS1, APOH, AXL, IGF1, GAS6, TM4SF4	260	69	13528	4.5
GOTERM_BP_FAT	GO:0030111~regulation of Wnt receptor signaling pathway	5	1.2	0.0114	DKK3, SOX2, SOX4, ZEB2, TAX1BP3	260	46	13528	5.7
GOTERM_BP_FAT	GO:0009967~positive regulation of signal transduction	13	3.2	0.0115	CSF2, BST2, CDKN2B, IFNG, SOX2, SOX4, IL1B, IGF1, ZEB2, CD40, CASP1, IL11, IL31RA	260	295	13528	2.3
GOTERM_BP_FAT	GO:0007267~cell-cell signaling	21	5.2	0.0115	PCDHB9, KCNMB4, KLK8, BST2, EFNB3, PMCH, BAIAP3, SOX2, PCDHB2, PCDHB14, FGF13, PCDHB11, ADORA1, PCDHB10, IL11, WISP2, SH2D1A, CCL23, LHX1, NPTX2, CEACAM6, IL1B	260	600	13528	1.8
GOTERM_BP_FAT	GO:0050731~positive regulation of peptidyl-tyrosine phosphorylation	5	1.2	0.0123	CSF2, IFNG, IGF1, IL11, IL31RA	260	47	13528	5.5
GOTERM_BP_FAT	GO:0045428~regulation of nitric oxide biosynthetic process	4	1	0.0145	IFNG, IL1B, PTX3, SOD2	260	27	13528	7.7
GOTERM_BP_FAT	GO:0002694~regulation of leukocyte activation	9	2.2	0.0146	TNFSF13B, PLA2G10, IFNG, VNN1, IL1B, ZEB1, CD40, CD5, IL31RA	260	166	13528	2.8
GOTERM_BP_FAT	GO:0010740~positive regulation of protein kinase cascade	9	2.2	0.0151	CSF2, BST2, IFNG, IL1B, IGF1, CD40, CASP1, IL11, IL31RA	260	167	13528	2.8
GOTERM_BP_FAT	GO:0031645~negative regulation of neurological system process	4	1	0.016	KLK8, PMCH, IFNG, ADORA1	260	28	13528	7.4
GOTERM_BP_FAT	GO:0007626~locomotory behavior	12	3	0.0167	DMBX1, CCL23, EFNB3, PDGFB, KAL1, IFNG, CXCR1, IL1B, CCBP2, SLIT2, SOD2, GNG7	260	274	13528	2.3
GOTERM_BP_FAT	GO:0051094~positive regulation of developmental process	12	3	0.0183	SH3PXD2B, CSF2, CDKN2B, PLA2G10, GATA6, SOX2, VNN1, IL1B, LIG4, GLI3, SLIT2, IL1A	260	278	13528	2.2
GOTERM_BP_FAT	GO:0045444~fat cell differentiation	5	1.2	0.0185	RARRES2, CEBPB, RGS2, SOCS1, IL11	260	53	13528	4.9
GOTERM_BP_FAT	GO:0007610~behavior	17	4.2	0.0187	DMBX1, KLK8, EFNB3, PDGFB, PMCH, CXCR1, SLIT2, SOD2, HTR1A, CCL23, KAL1, IFNG, NLGN4X, IL1B, CCBP2, IL1RAPL1, GNG7	260	469	13528	1.9
GOTERM_BP_FAT	GO:0060341~regulation of cellular localization	11	2.7	0.0213	INHBB, KCNMB4, IFNG, IL1B, CD40, KRT20, CASP1, ADORA1, GLI3, IL1A, IL11	260	248	13528	2.3
GOTERM_BP_FAT	GO:0010627~regulation of protein kinase cascade	11	2.7	0.0217	CSF2, BST2, SOCS1, IFNG, IL1B, IGF1, ZEB2, CD40, CASP1, IL11, IL31RA	260	249	13528	2.3
GOTERM_BP_FAT	GO:0051054~positive regulation of DNA metabolic process	5	1.2	0.0222	CSF2, PDGFB, IFNG, IGF1, CD40	260	56	13528	4.6
GOTERM_BP_FAT	GO:0051223~regulation of protein transport	7	1.7	0.0223	IFNG, IL1B, CD40, KRT20, CASP1, GLI3, IL1A	260	114	13528	3.2
GOTERM_BP_FAT	GO:0031399~regulation of protein modification process	12	3	0.0269	CSF2, PDGFB, ITLN1, SOCS1, IFNG, IL1B, IGF1, ZEB2, FAM129A, ADORA1, IL11, IL31RA	260	295	13528	2.1
GOTERM_BP_FAT	GO:0070201~regulation of establishment of protein localization	7	1.7	0.0288	IFNG, IL1B, CD40, KRT20, CASP1, GLI3, IL1A	260	121	13528	3
GOTERM_BP_FAT	GO:0048145~regulation of fibroblast proliferation	4	1	0.0289	PDGFB, IGF1, LIG4, SOD2	260	35	13528	5.9
GOTERM_BP_FAT	GO:0050808~synapse organization	5	1.2	0.0293	PCDHB9, NLGN4X, PCDHB2, PCDHB14, PCDHB11, PCDHB10	260	61	13528	4.3
GOTERM_BP_FAT	GO:0051960~regulation of nervous system development	9	2.2	0.0316	KLK8, LHX1, IFNG, SOX2, RTN4R, IGF1, ID4, LIG4, SLIT2	260	192	13528	2.4
GOTERM_BP_FAT	GO:0045597~positive regulation of cell differentiation	10	2.5	0.0324	SH3PXD2B, CSF2, CDKN2B, PLA2G10, GATA6, SOX2, VNN1, LIG4, GLI3, SLIT2	260	229	13528	2.3
GOTERM_BP_FAT	GO:0006935~chemotaxis	8	2	0.0344	CCL23, PDGFB, KAL1, IFNG, CXCR1, IL1B, CCBP2, SLIT2	260	160	13528	2.6
GOTERM_BP_FAT	GO:0042325~regulation of phosphorylation	16	4	0.0352	CSF2, PPP1R14D, PDGFB, ITLN1, C13ORF15, SOCS1, IGF1, ZEB2, ADORA1, IL11, IL31RA, CDKN2B, IFNG, IL1B, FAM129A, MAP2K6	260	466	13528	1.8
GOTERM_BP_FAT	GO:0032270~positive regulation of cellular protein metabolic process	10	2.5	0.0355	CSF2, PLA2G10, ITLN1, IFNG, IL1B, IGF1, FAM129A, ADORA1, IL11, IL31RA	260	233	13528	2.2
GOTERM_BP_FAT	GO:0046883~regulation of hormone secretion	5	1.2	0.0376	INHBB, IFNG, IL1B, ADORA1, IL11	260	66	13528	3.9
GOTERM_BP_FAT	GO:0051251~positive regulation of lymphocyte activation	6	1.5	0.0385	TNFSF13B, IFNG, VNN1, IL1B, CD40, CD5	260	97	13528	3.2
GOTERM_BP_FAT	GO:0051241~negative regulation of multicellular organismal process	8	2	0.0385	KLK8, PDGFB, PMCH, IFNG, APOH, PCSK9, ADORA1, PROC	260	164	13528	2.5
GOTERM_BP_FAT	GO:0032268~regulation of cellular protein metabolic process	16	4	0.0401	CSF2, PDGFB, PLA2G10, ITLN1, SOCS1, IGF1, ZEB2, ADORA1, IL11, IL31RA, YBX2, IFNG, PON1, IL1B, PCSK9, FAM129A	260	474	13528	1.8
GOTERM_BP_FAT	GO:0008283~cell proliferation	15	3.7	0.0413	KLK8, PDGFB, BST2, IGF1, ZEB2, CD40, ZEB1, LIG4, GAS6, UCN2, TNFSF13B, ID4, BHLHE41, CD5, IL1A	260	436	13528	1.8
GOTERM_BP_FAT	GO:0016055~Wnt receptor signaling pathway	7	1.7	0.0427	DKK3, APC2, PYGO1, SOX4, TLE2, TAX1BP3, FZD7	260	133	13528	2.7
GOTERM_BP_FAT	GO:0030182~neuron differentiation	15	3.7	0.0427	KLK8, CEBPB, EFNB3, PLA2G10, NKX2-8, SOX2, RTN4R, GLI3, SLIT2, SOD2, LHX1, KAL1, PCSK9, ID4, C17ORF28	260	438	13528	1.8
GOTERM_BP_FAT	GO:0019221~cytokine-mediated signaling pathway	5	1.2	0.0451	IRAK2, SOCS1, IL1B, IL1A, IL31RA	260	70	13528	3.7
GOTERM_BP_FAT	GO:0002696~positive regulation of leukocyte activation	6	1.5	0.0529	TNFSF13B, IFNG, VNN1, IL1B, CD40, CD5	260	106	13528	2.9
GOTERM_BP_FAT	GO:0042035~regulation of cytokine biosynthetic process	5	1.2	0.0534	INHBB, CEBPB, IFNG, IL1B, IL1A	260	74	13528	3.5
GOTERM_BP_FAT	GO:0045596~negative regulation of cell differentiation	9	2.2	0.0562	KLK8, SOX2, RTN4R, IGF1, ID4, LIG4, ZEB1, GLI3, SOD2	260	216	13528	2.2
GOTERM_BP_FAT	GO:0050795~regulation of behavior	4	1	0.0577	HTR1A, PDGFB, PMCH, SLIT2	260	46	13528	4.5
GOTERM_BP_FAT	GO:0002791~regulation of peptide secretion	4	1	0.0577	INHBB, IFNG, IL1B, ADORA1	260	46	13528	4.5
GOTERM_BP_FAT	GO:0021543~pallium development	4	1	0.0577	SOX2, ZEB2, ID4, GLI3	260	46	13528	4.5
GOTERM_BP_FAT	GO:0050870~positive regulation of T cell activation	5	1.2	0.0578	TNFSF13B, IFNG, VNN1, IL1B, CD5	260	76	13528	3.4
GOTERM_BP_FAT	GO:0051047~positive regulation of secretion	6	1.5	0.0583	INHBB, PLA2G10, IFNG, CASP1, ADORA1, IL1A	260	109	13528	2.9
GOTERM_BP_FAT	GO:0006690~icosanoid metabolic process	4	1	0.0608	PTGIS, PLA2G10, ALOX5AP, HPGD	260	47	13528	4.4
GOTERM_BP_FAT	GO:0050867~positive regulation of cell activation	6	1.5	0.062	TNFSF13B, IFNG, VNN1, IL1B, CD40, CD5	260	111	13528	2.8
GOTERM_BP_FAT	GO:0010604~positive regulation of macromolecule metabolic process	24	5.9	0.0639	CSF2, SATB2, CEBPB, PLA2G10, PDGFB, ITLN1, SOX2, IGF1, SOX4, CREB5, ZEB1, CD40, ADORA1, GLI3, TNNI2, IL11, IL31RA, TNFSF13B, GATA6, IFNG, IL1B, PCSK9, FAM129A, IL1A	260	857	13528	1.5
GOTERM_BP_FAT	GO:0031328~positive regulation of cellular biosynthetic process	20	5	0.0676	CSF2, SATB2, CEBPB, PDGFB, SOX2, IGF1, SOX4, CREB5, ZEB1, GLI3, SOD2, TNNI2, IL31RA, IL11, GATA6, IFNG, IL1B, FAM129A, PTX3, IL1A	260	685	13528	1.5
GOTERM_BP_FAT	GO:0051173~positive regulation of nitrogen compound metabolic process	19	4.7	0.07	CSF2, SATB2, CEBPB, PDGFB, SOX2, IGF1, SOX4, CREB5, CD40, ZEB1, GLI3, SOD2, TNNI2, IL31RA, IL11, GATA6, IFNG, IL1B, PTX3	260	644	13528	1.5
GOTERM_BP_FAT	GO:0033559~unsaturated fatty acid metabolic process	4	1	0.0739	PTGIS, PLA2G10, ALOX5AP, HPGD	260	51	13528	4.1
GOTERM_BP_FAT	GO:0050863~regulation of T cell activation	6	1.5	0.0741	TNFSF13B, IFNG, VNN1, IL1B, ZEB1, CD5	260	117	13528	2.7
GOTERM_BP_FAT	GO:0032944~regulation of mononuclear cell proliferation	5	1.2	0.0775	TNFSF13B, IFNG, IL1B, CD40, CD5	260	84	13528	3.1
GOTERM_BP_FAT	GO:0001889~liver development	4	1	0.0809	GATA6, NKX2-8, PCSK9, SOD2	260	53	13528	3.9
GOTERM_BP_FAT	GO:0032355~response to estradiol stimulus	4	1	0.0845	PDGFB, SOCS1, IL1B, IGFBP2	260	54	13528	3.9
GOTERM_BP_FAT	GO:0002706~regulation of lymphocyte mediated immunity	4	1	0.0845	SH2D1A, IFNG, IL1B, CD40	260	54	13528	3.9
GOTERM_BP_FAT	GO:0032101~regulation of response to external stimulus	7	1.7	0.0853	KLK8, PDGFB, AOAH, APOH, ADORA1, SLIT2, PROC	260	159	13528	2.3
GOTERM_BP_FAT	GO:0002684~positive regulation of immune system process	9	2.2	0.0873	IRAK2, SH2D1A, TNFSF13B, IFNG, VNN1, IL1B, CFI, CD40, CD5	260	238	13528	2
GOTERM_BP_FAT	GO:0032946~positive regulation of mononuclear cell proliferation	4	1	0.0919	TNFSF13B, IFNG, IL1B, CD40	260	56	13528	3.7
GOTERM_BP_FAT	GO:0002819~regulation of adaptive immune response	4	1	0.0919	TNFSF13B, IFNG, IL1B, CD40	260	56	13528	3.7
GOTERM_BP_FAT	GO:0043062~extracellular structure organization	7	1.7	0.0933	PCDHB9, LUM, NLGN4X, PCDHB2, PCDHB14, LOX, PCDHB11, PCDHB10	260	163	13528	2.2

## Sheet: DAVID clusters
Functional annotation clustering of enriched biological pathways and processes of differentially expressed genes in erlotinib-resistant cell lines. Green boxes represent terms with a significant p-value (p < 0.05).
Annotation Cluster 1	Enrichment Score: 2.6412355912746355
Category	Term	Count	%	PValue	Genes	List Total	Pop Hits	Pop Total	Fold Enrichment
GOTERM_BP_FAT	GO:0009611~response to wounding	25	6.18812	8.3039e-05	IRAK2, LY75, KLK8, CEBPB, PDGFB, IGF1, CXCR1, CD40, GPR68, CDH3, ADORA1, IL11, PROC, SOD2, FGG, CCL23, AOAH, APOH, IL1B, VNN1, CFI, LOX, PTX3, IL1A, TM4SF4	260	530	13528	2.45428
GOTERM_BP_FAT	GO:0006954~inflammatory response	14	3.46535	0.00987416	LY75, IRAK2, CCL23, CEBPB, AOAH, CXCR1, VNN1, IL1B, GPR68, CD40, CFI, PTX3, ADORA1, IL1A	260	325	13528	2.24133
GOTERM_BP_FAT	GO:0006952~defense response	21	5.19802	0.0145382	LY75, IRAK2, CEBPB, CXCR1, CD40, SLAMF7, GPR68, ADORA1, IL31RA, INHBB, SH2D1A, CCL23, AOAH, IFNG, IL1B, VNN1, CFI, PTX3, IL1RAPL1, IL1A, GNG7	260	615	13528	1.77666
Annotation Cluster 2	Enrichment Score: 2.024320991572957
Category	Term	Count	%	PValue	Genes	List Total	Pop Hits	Pop Total	Fold Enrichment
GOTERM_BP_FAT	GO:0043066~negative regulation of apoptosis	17	4.20792	0.0013271	CSF2, CEBPB, IGF1, SOX4, LIG4, ADORA1, PROC, SOD2, IL31RA, PAK7, GCM2, TNFSF13B, APOH, IL1B, VNN1, PTCRA, IL1A	260	354	13528	2.49865
GOTERM_BP_FAT	GO:0043069~negative regulation of programmed cell death	17	4.20792	0.00152578	CSF2, CEBPB, IGF1, SOX4, LIG4, ADORA1, PROC, SOD2, IL31RA, PAK7, GCM2, TNFSF13B, APOH, IL1B, VNN1, PTCRA, IL1A	260	359	13528	2.46385
GOTERM_BP_FAT	GO:0060548~negative regulation of cell death	17	4.20792	0.00158254	CSF2, CEBPB, IGF1, SOX4, LIG4, ADORA1, PROC, SOD2, IL31RA, PAK7, GCM2, TNFSF13B, APOH, IL1B, VNN1, PTCRA, IL1A	260	360	13528	2.45701
GOTERM_BP_FAT	GO:0042981~regulation of apoptosis	29	7.17822	0.0015877	CSF2, SOX4, ADORA1, GLI3, IL31RA, PRUNE2, PAK7, PTGIS, IFNG, APOH, VNN1, IL1B, PCSK9, CASP1, CD5, PTCRA, MAP2K6, IL1A, FGD3, CEBPB, LGALS12, IGF1, LIG4, SLAMF7, SOD2, PROC, GCM2, TNFSF13B, TP53INP1	260	804	13528	1.87673
GOTERM_BP_FAT	GO:0043067~regulation of programmed cell death	29	7.17822	0.00183341	CSF2, SOX4, ADORA1, GLI3, IL31RA, PRUNE2, PAK7, PTGIS, IFNG, APOH, VNN1, IL1B, PCSK9, CASP1, CD5, PTCRA, MAP2K6, IL1A, FGD3, CEBPB, LGALS12, IGF1, LIG4, SLAMF7, SOD2, PROC, GCM2, TNFSF13B, TP53INP1	260	812	13528	1.85824
GOTERM_BP_FAT	GO:0010941~regulation of cell death	29	7.17822	0.00193544	CSF2, SOX4, ADORA1, GLI3, IL31RA, PRUNE2, PAK7, PTGIS, IFNG, APOH, VNN1, IL1B, PCSK9, CASP1, CD5, PTCRA, MAP2K6, IL1A, FGD3, CEBPB, LGALS12, IGF1, LIG4, SLAMF7, SOD2, PROC, GCM2, TNFSF13B, TP53INP1	260	815	13528	1.8514
GOTERM_BP_FAT	GO:0006916~anti-apoptosis	10	2.47525	0.0177896	CSF2, PAK7, CEBPB, TNFSF13B, VNN1, IL1B, IGF1, IL1A, SOD2, IL31RA	260	206	13528	2.52577
GOTERM_BP_FAT	GO:0043065~positive regulation of apoptosis	15	3.71287	0.0375109	CEBPB, LGALS12, SOX4, SLAMF7, ADORA1, PRUNE2, PTGIS, IFNG, IL1B, PCSK9, CASP1, CD5, MAP2K6, FGD3, TP53INP1	260	430	13528	1.81503
GOTERM_BP_FAT	GO:0043068~positive regulation of programmed cell death	15	3.71287	0.0394097	CEBPB, LGALS12, SOX4, SLAMF7, ADORA1, PRUNE2, PTGIS, IFNG, IL1B, PCSK9, CASP1, CD5, MAP2K6, FGD3, TP53INP1	260	433	13528	1.80245
GOTERM_BP_FAT	GO:0010942~positive regulation of cell death	15	3.71287	0.0405871	CEBPB, LGALS12, SOX4, SLAMF7, ADORA1, PRUNE2, PTGIS, IFNG, IL1B, PCSK9, CASP1, CD5, MAP2K6, FGD3, TP53INP1	260	435	13528	1.79416
GOTERM_BP_FAT	GO:0006917~induction of apoptosis	10	2.47525	0.162452	PRUNE2, CEBPB, LGALS12, PCSK9, SLAMF7, CASP1, ADORA1, CD5, FGD3, TP53INP1	260	320	13528	1.62596
GOTERM_BP_FAT	GO:0012502~induction of programmed cell death	10	2.47525	0.163135	PRUNE2, CEBPB, LGALS12, PCSK9, SLAMF7, CASP1, ADORA1, CD5, FGD3, TP53INP1	260	321	13528	1.6209
Annotation Cluster 3	Enrichment Score: 1.9461220417604035
Category	Term	Count	%	PValue	Genes	List Total	Pop Hits	Pop Total	Fold Enrichment
GOTERM_BP_FAT	GO:0016339~calcium-dependent cell-cell adhesion	5	1.23762	0.000872554	PCDHB9, PCDHB2, PCDHB14, CDHR5, PCDHB11, PCDHB10	260	23	13528	11.311
GOTERM_BP_FAT	GO:0007156~homophilic cell adhesion	10	2.47525	0.000933083	PCDHB9, PCDHB8, CLSTN2, PCDHB2, PCDHB14, CDHR5, PCDH7, PCDHB12, CDH3, PCDHB11, PCDHB10	260	131	13528	3.97181
PANTHER_PATHWAY	P00012:Cadherin signaling pathway	10	2.47525	0.00150621	PCDHB9, PCDHB8, PCDHB2, PCDHB14, CDHR5, PCDH7, PCDHB12, CDH3, PCDHB11, PCDHB10, FZD7	52	157	2857	3.49951
PANTHER_PATHWAY	P00057:Wnt signaling pathway	14	3.46535	0.00429827	PCDHB9, PCDHB8, APC2, PCDHB14, PCDHB2, CDHR5, PCDHB12, TLE2, PCDH7, CDH3, PCDHB11, PCDHB10, FZD7, PYGO1, GNG7	52	332	2857	2.31684
GOTERM_BP_FAT	GO:0016337~cell-cell adhesion	13	3.21782	0.00699238	PCDHB9, PCDHB8, CLSTN2, ICAM2, LGALS7, PCDHB14, PCDHB2, CDHR5, PCDH7, PCDHB12, CDH3, PCDHB11, PCDHB10, VNN1	260	276	13528	2.45072
GOTERM_BP_FAT	GO:0022610~biological adhesion	24	5.94059	0.0082442	AEBP1, CLSTN2, IGFBP7, PCDHB14, BCAM, PCDHB12, PCDHB11, CDH3, PCDHB10, WISP2, ARHGAP6, ITGB8, KAL1, COL6A3, VNN1, PCDHB9, PCDHB8, ICAM2, LGALS7, PCDHB2, CDHR5, PCDH7, SLAMF7, NLGN4X, MUC16	260	701	13528	1.78137
GOTERM_BP_FAT	GO:0007155~cell adhesion	24	5.94059	0.00834007	AEBP1, CLSTN2, IGFBP7, PCDHB14, BCAM, PCDHB12, PCDHB11, CDH3, PCDHB10, WISP2, ARHGAP6, ITGB8, KAL1, COL6A3, VNN1, PCDHB9, PCDHB8, ICAM2, LGALS7, PCDHB2, CDHR5, PCDH7, SLAMF7, NLGN4X, MUC16	260	700	13528	1.78391
GOTERM_BP_FAT	GO:0007267~cell-cell signaling	21	5.19802	0.0115438	PCDHB9, KCNMB4, KLK8, BST2, EFNB3, PMCH, BAIAP3, SOX2, PCDHB2, PCDHB14, FGF13, PCDHB11, ADORA1, PCDHB10, IL11, WISP2, SH2D1A, CCL23, LHX1, NPTX2, CEACAM6, IL1B	260	600	13528	1.82108
GOTERM_BP_FAT	GO:0007416~synaptogenesis	4	0.990099	0.0228571	PCDHB9, PCDHB2, PCDHB14, PCDHB11, PCDHB10	260	32	13528	6.50385
GOTERM_BP_FAT	GO:0050808~synapse organization	5	1.23762	0.0292567	PCDHB9, NLGN4X, PCDHB2, PCDHB14, PCDHB11, PCDHB10	260	61	13528	4.26482
GOTERM_BP_FAT	GO:0043062~extracellular structure organization	7	1.73267	0.0933459	PCDHB9, LUM, NLGN4X, PCDHB2, PCDHB14, LOX, PCDHB11, PCDHB10	260	163	13528	2.23445
GOTERM_BP_FAT	GO:0007268~synaptic transmission	10	2.47525	0.120176	PCDHB9, KCNMB4, KLK8, PMCH, BAIAP3, NPTX2, PCDHB2, PCDHB14, PCDHB11, ADORA1, PCDHB10	260	298	13528	1.746
GOTERM_BP_FAT	GO:0019226~transmission of nerve impulse	10	2.47525	0.228597	PCDHB9, KCNMB4, KLK8, PMCH, BAIAP3, NPTX2, PCDHB2, PCDHB14, PCDHB11, ADORA1, PCDHB10	260	350	13528	1.48659
Annotation Cluster 4	Enrichment Score: 1.7248609308386087
Category	Term	Count	%	PValue	Genes	List Total	Pop Hits	Pop Total	Fold Enrichment
GOTERM_BP_FAT	GO:0045937~positive regulation of phosphate metabolic process	9	2.22772	0.000660499	CSF2, ITLN1, IFNG, IL1B, IGF1, FAM129A, ADORA1, IL11, IL31RA	260	100	13528	4.68277
GOTERM_BP_FAT	GO:0010562~positive regulation of phosphorus metabolic process	9	2.22772	0.000660499	CSF2, ITLN1, IFNG, IL1B, IGF1, FAM129A, ADORA1, IL11, IL31RA	260	100	13528	4.68277
GOTERM_BP_FAT	GO:0001934~positive regulation of protein amino acid phosphorylation	8	1.9802	0.00157617	CSF2, ITLN1, IFNG, IL1B, IGF1, FAM129A, IL11, IL31RA	260	89	13528	4.67692
GOTERM_BP_FAT	GO:0001932~regulation of protein amino acid phosphorylation	11	2.72277	0.00183931	CSF2, PDGFB, ITLN1, SOCS1, IFNG, IL1B, IGF1, ZEB2, FAM129A, IL11, IL31RA	260	173	13528	3.30831
GOTERM_BP_FAT	GO:0050730~regulation of peptidyl-tyrosine phosphorylation	7	1.73267	0.00188559	CSF2, PDGFB, SOCS1, IFNG, IGF1, IL11, IL31RA	260	68	13528	5.35611
GOTERM_BP_FAT	GO:0042327~positive regulation of phosphorylation	8	1.9802	0.00258332	CSF2, ITLN1, IFNG, IL1B, IGF1, FAM129A, IL11, IL31RA	260	97	13528	4.2912
BIOCARTA	h_erythPathway:Erythrocyte Differentiation Pathway	4	0.990099	0.00270028	CSF2, IGF1, IL1A, IL11	34	13	1437	13.0045
GOTERM_BP_FAT	GO:0042509~regulation of tyrosine phosphorylation of STAT protein	5	1.23762	0.00275008	CSF2, SOCS1, IFNG, IGF1, IL31RA	260	31	13528	8.39206
GOTERM_BP_FAT	GO:0046425~regulation of JAK-STAT cascade	5	1.23762	0.00477806	CSF2, SOCS1, IFNG, IGF1, IL31RA	260	36	13528	7.2265
GOTERM_BP_FAT	GO:0042531~positive regulation of tyrosine phosphorylation of STAT protein	4	0.990099	0.00925493	CSF2, IFNG, IGF1, IL31RA	260	23	13528	9.04883
GOTERM_BP_FAT	GO:0009967~positive regulation of signal transduction	13	3.21782	0.0115238	CSF2, BST2, CDKN2B, IFNG, SOX2, SOX4, IL1B, IGF1, ZEB2, CD40, CASP1, IL11, IL31RA	260	295	13528	2.29288
GOTERM_BP_FAT	GO:0050731~positive regulation of peptidyl-tyrosine phosphorylation	5	1.23762	0.0122878	CSF2, IFNG, IGF1, IL11, IL31RA	260	47	13528	5.53519
GOTERM_BP_FAT	GO:0046427~positive regulation of JAK-STAT cascade	4	0.990099	0.0130277	CSF2, IFNG, IGF1, IL31RA	260	26	13528	8.00473
GOTERM_BP_FAT	GO:0010740~positive regulation of protein kinase cascade	9	2.22772	0.0151284	CSF2, BST2, IFNG, IL1B, IGF1, CD40, CASP1, IL11, IL31RA	260	167	13528	2.80405
KEGG_PATHWAY	hsa04640:Hematopoietic cell lineage	6	1.48515	0.01682	CSF2, IL1B, CD1B, CD5, IL1A, IL11	90	86	5085	3.94186
BIOCARTA	h_inflamPathway:Cytokines and Inflammatory Response	4	0.990099	0.0200231	CSF2, IFNG, IL1A, IL11	34	26	1437	6.50226
GOTERM_BP_FAT	GO:0010627~regulation of protein kinase cascade	11	2.72277	0.0216687	CSF2, BST2, SOCS1, IFNG, IL1B, IGF1, ZEB2, CD40, CASP1, IL11, IL31RA	260	249	13528	2.29855
GOTERM_BP_FAT	GO:0051054~positive regulation of DNA metabolic process	5	1.23762	0.0221585	CSF2, PDGFB, IFNG, IGF1, CD40	260	56	13528	4.6456
GOTERM_BP_FAT	GO:0010647~positive regulation of cell communication	13	3.21782	0.0248363	CSF2, BST2, CDKN2B, IFNG, SOX2, SOX4, IL1B, IGF1, ZEB2, CD40, CASP1, IL11, IL31RA	260	329	13528	2.05593
GOTERM_BP_FAT	GO:0031399~regulation of protein modification process	12	2.9703	0.0269413	CSF2, PDGFB, ITLN1, SOCS1, IFNG, IL1B, IGF1, ZEB2, FAM129A, ADORA1, IL11, IL31RA	260	295	13528	2.11651
GOTERM_BP_FAT	GO:0031401~positive regulation of protein modification process	9	2.22772	0.0275846	CSF2, ITLN1, IFNG, IL1B, IGF1, FAM129A, ADORA1, IL11, IL31RA	260	187	13528	2.50415
GOTERM_BP_FAT	GO:0042325~regulation of phosphorylation	16	3.9604	0.0352293	CSF2, PPP1R14D, PDGFB, ITLN1, C13ORF15, SOCS1, IGF1, ZEB2, ADORA1, IL11, IL31RA, CDKN2B, IFNG, IL1B, FAM129A, MAP2K6	260	466	13528	1.78646
GOTERM_BP_FAT	GO:0032270~positive regulation of cellular protein metabolic process	10	2.47525	0.0354752	CSF2, PLA2G10, ITLN1, IFNG, IL1B, IGF1, FAM129A, ADORA1, IL11, IL31RA	260	233	13528	2.23308
GOTERM_BP_FAT	GO:0032268~regulation of cellular protein metabolic process	16	3.9604	0.0400796	CSF2, PDGFB, PLA2G10, ITLN1, SOCS1, IGF1, ZEB2, ADORA1, IL11, IL31RA, YBX2, IFNG, PON1, IL1B, PCSK9, FAM129A	260	474	13528	1.75631
GOTERM_BP_FAT	GO:0051247~positive regulation of protein metabolic process	10	2.47525	0.0444338	CSF2, PLA2G10, ITLN1, IFNG, IL1B, IGF1, FAM129A, ADORA1, IL11, IL31RA	260	243	13528	2.14118
GOTERM_BP_FAT	GO:0019220~regulation of phosphate metabolic process	16	3.9604	0.046654	CSF2, PPP1R14D, PDGFB, ITLN1, C13ORF15, SOCS1, IGF1, ZEB2, ADORA1, IL11, IL31RA, CDKN2B, IFNG, IL1B, FAM129A, MAP2K6	260	485	13528	1.71648
GOTERM_BP_FAT	GO:0051174~regulation of phosphorus metabolic process	16	3.9604	0.046654	CSF2, PPP1R14D, PDGFB, ITLN1, C13ORF15, SOCS1, IGF1, ZEB2, ADORA1, IL11, IL31RA, CDKN2B, IFNG, IL1B, FAM129A, MAP2K6	260	485	13528	1.71648
GOTERM_BP_FAT	GO:0010604~positive regulation of macromolecule metabolic process	24	5.94059	0.0638604	CSF2, SATB2, CEBPB, PLA2G10, PDGFB, ITLN1, SOX2, IGF1, SOX4, CREB5, ZEB1, CD40, ADORA1, GLI3, TNNI2, IL11, IL31RA, TNFSF13B, GATA6, IFNG, IL1B, PCSK9, FAM129A, IL1A	260	857	13528	1.4571
GOTERM_BP_FAT	GO:0010557~positive regulation of macromolecule biosynthetic process	18	4.45545	0.125475	CSF2, SATB2, CEBPB, PDGFB, SOX2, IGF1, SOX4, CREB5, ZEB1, GLI3, TNNI2, IL31RA, IL11, GATA6, IFNG, IL1B, FAM129A, IL1A	260	654	13528	1.43204
GOTERM_BP_FAT	GO:0051052~regulation of DNA metabolic process	5	1.23762	0.174979	CSF2, PDGFB, IFNG, IGF1, CD40	260	114	13528	2.28205
KEGG_PATHWAY	hsa04630:Jak-STAT signaling pathway	5	1.23762	0.287105	CSF2, SOCS1, IFNG, IL28B, IL11	90	155	5085	1.82258
Annotation Cluster 5	Enrichment Score: 1.4414541624570116
Category	Term	Count	%	PValue	Genes	List Total	Pop Hits	Pop Total	Fold Enrichment
GOTERM_BP_FAT	GO:0051046~regulation of secretion	11	2.72277	0.00557529	INHBB, KCNMB4, PLA2G10, IFNG, IL1B, CD40, KRT20, CASP1, ADORA1, IL1A, IL11	260	202	13528	2.83336
KEGG_PATHWAY	hsa04060:Cytokine-cytokine receptor interaction	12	2.9703	0.005605	INHBB, CSF2, CCL23, TNFSF13B, PDGFB, IFNG, CXCR1, IL1B, CD40, IL28B, IL1A, IL11	90	262	5085	2.58779
GOTERM_BP_FAT	GO:0046888~negative regulation of hormone secretion	4	0.990099	0.0130277	INHBB, IL1B, ADORA1, IL11	260	26	13528	8.00473
GOTERM_BP_FAT	GO:0060341~regulation of cellular localization	11	2.72277	0.0212534	INHBB, KCNMB4, IFNG, IL1B, CD40, KRT20, CASP1, ADORA1, GLI3, IL1A, IL11	260	248	13528	2.30782
GOTERM_BP_FAT	GO:0046883~regulation of hormone secretion	5	1.23762	0.037558	INHBB, IFNG, IL1B, ADORA1, IL11	260	66	13528	3.94172
GOTERM_BP_FAT	GO:0002791~regulation of peptide secretion	4	0.990099	0.0576583	INHBB, IFNG, IL1B, ADORA1	260	46	13528	4.52441
GOTERM_BP_FAT	GO:0051048~negative regulation of secretion	4	0.990099	0.08814	INHBB, IL1B, ADORA1, IL11	260	55	13528	3.78406
GOTERM_BP_FAT	GO:0001817~regulation of cytokine production	7	1.73267	0.134254	INHBB, CEBPB, IFNG, IL1B, CD40, CASP1, IL1A	260	181	13528	2.01224
GOTERM_BP_FAT	GO:0051051~negative regulation of transport	4	0.990099	0.479852	INHBB, IL1B, ADORA1, IL11	260	135	13528	1.54165
Annotation Cluster 6	Enrichment Score: 1.3303256913444181
Category	Term	Count	%	PValue	Genes	List Total	Pop Hits	Pop Total	Fold Enrichment
GOTERM_BP_FAT	GO:0001934~positive regulation of protein amino acid phosphorylation	8	1.9802	0.00157617	CSF2, ITLN1, IFNG, IL1B, IGF1, FAM129A, IL11, IL31RA	260	89	13528	4.67692
GOTERM_BP_FAT	GO:0042327~positive regulation of phosphorylation	8	1.9802	0.00258332	CSF2, ITLN1, IFNG, IL1B, IGF1, FAM129A, IL11, IL31RA	260	97	13528	4.2912
GOTERM_BP_FAT	GO:0031329~regulation of cellular catabolic process	4	0.990099	0.111492	IFNG, PCSK9, IL1B, IGF1	260	61	13528	3.41185
GOTERM_BP_FAT	GO:0009894~regulation of catabolic process	5	1.23762	0.112331	IFNG, PCSK9, IL1B, IGF1, ADORA1	260	96	13528	2.70994
Annotation Cluster 7	Enrichment Score: 1.1947503413592473
Category	Term	Count	%	PValue	Genes	List Total	Pop Hits	Pop Total	Fold Enrichment
GOTERM_BP_FAT	GO:0051050~positive regulation of transport	12	2.9703	0.00382678	INHBB, PLA2G10, ITLN1, IFNG, PON1, PCSK9, IL1B, CASP1, PTX3, ADORA1, GLI3, IL1A	260	223	13528	2.79986
GOTERM_BP_FAT	GO:0051046~regulation of secretion	11	2.72277	0.00557529	INHBB, KCNMB4, PLA2G10, IFNG, IL1B, CD40, KRT20, CASP1, ADORA1, IL1A, IL11	260	202	13528	2.83336
GOTERM_BP_FAT	GO:0060341~regulation of cellular localization	11	2.72277	0.0212534	INHBB, KCNMB4, IFNG, IL1B, CD40, KRT20, CASP1, ADORA1, GLI3, IL1A, IL11	260	248	13528	2.30782
GOTERM_BP_FAT	GO:0051223~regulation of protein transport	7	1.73267	0.0222981	IFNG, IL1B, CD40, KRT20, CASP1, GLI3, IL1A	260	114	13528	3.19487
GOTERM_BP_FAT	GO:0050708~regulation of protein secretion	5	1.23762	0.0248552	IFNG, CD40, KRT20, CASP1, IL1A	260	58	13528	4.48541
GOTERM_BP_FAT	GO:0070201~regulation of establishment of protein localization	7	1.73267	0.0288211	IFNG, IL1B, CD40, KRT20, CASP1, GLI3, IL1A	260	121	13528	3.01004
GOTERM_BP_FAT	GO:0051222~positive regulation of protein transport	5	1.23762	0.0393644	IFNG, IL1B, CASP1, GLI3, IL1A	260	67	13528	3.88289
GOTERM_BP_FAT	GO:0032880~regulation of protein localization	7	1.73267	0.0495409	IFNG, IL1B, CD40, KRT20, CASP1, GLI3, IL1A	260	138	13528	2.63924
GOTERM_BP_FAT	GO:0042035~regulation of cytokine biosynthetic process	5	1.23762	0.0533753	INHBB, CEBPB, IFNG, IL1B, IL1A	260	74	13528	3.51559
GOTERM_BP_FAT	GO:0051047~positive regulation of secretion	6	1.48515	0.0582609	INHBB, PLA2G10, IFNG, CASP1, ADORA1, IL1A	260	109	13528	2.86408
GOTERM_BP_FAT	GO:0001819~positive regulation of cytokine production	5	1.23762	0.0941296	IFNG, IL1B, CD40, CASP1, IL1A	260	90	13528	2.8906
GOTERM_BP_FAT	GO:0001817~regulation of cytokine production	7	1.73267	0.134254	INHBB, CEBPB, IFNG, IL1B, CD40, CASP1, IL1A	260	181	13528	2.01224
GOTERM_BP_FAT	GO:0043123~positive regulation of I-kappaB kinase/NF-kappaB cascade	4	0.990099	0.284173	BST2, IL1B, CD40, CASP1	260	97	13528	2.1456
GOTERM_BP_FAT	GO:0051240~positive regulation of multicellular organismal process	7	1.73267	0.31709	PMCH, IFNG, APOH, IL1B, CD40, CASP1, IL1A	260	244	13528	1.49269
GOTERM_BP_FAT	GO:0043122~regulation of I-kappaB kinase/NF-kappaB cascade	4	0.990099	0.336616	BST2, IL1B, CD40, CASP1	260	107	13528	1.94508
Annotation Cluster 8	Enrichment Score: 1.1356664297826589
Category	Term	Count	%	PValue	Genes	List Total	Pop Hits	Pop Total	Fold Enrichment
GOTERM_BP_FAT	GO:0050865~regulation of cell activation	10	2.47525	0.006583	TNFSF13B, PLA2G10, PDGFB, IFNG, VNN1, IL1B, ZEB1, CD40, CD5, IL31RA	260	175	13528	2.97319
BIOCARTA	h_dcPathway:Dendritic cells in regulating TH1 and TH2 Development	4	0.990099	0.0110754	CSF2, IFNG, CD40, CD5	34	21	1437	8.05042
GOTERM_BP_FAT	GO:0002694~regulation of leukocyte activation	9	2.22772	0.0146375	TNFSF13B, PLA2G10, IFNG, VNN1, IL1B, ZEB1, CD40, CD5, IL31RA	260	166	13528	2.82095
GOTERM_BP_FAT	GO:0051223~regulation of protein transport	7	1.73267	0.0222981	IFNG, IL1B, CD40, KRT20, CASP1, GLI3, IL1A	260	114	13528	3.19487
GOTERM_BP_FAT	GO:0070201~regulation of establishment of protein localization	7	1.73267	0.0288211	IFNG, IL1B, CD40, KRT20, CASP1, GLI3, IL1A	260	121	13528	3.01004
GOTERM_BP_FAT	GO:0051251~positive regulation of lymphocyte activation	6	1.48515	0.0384955	TNFSF13B, IFNG, VNN1, IL1B, CD40, CD5	260	97	13528	3.2184
GOTERM_BP_FAT	GO:0032880~regulation of protein localization	7	1.73267	0.0495409	IFNG, IL1B, CD40, KRT20, CASP1, GLI3, IL1A	260	138	13528	2.63924
GOTERM_BP_FAT	GO:0002696~positive regulation of leukocyte activation	6	1.48515	0.0528637	TNFSF13B, IFNG, VNN1, IL1B, CD40, CD5	260	106	13528	2.94514
GOTERM_BP_FAT	GO:0050870~positive regulation of T cell activation	5	1.23762	0.057815	TNFSF13B, IFNG, VNN1, IL1B, CD5	260	76	13528	3.42308
GOTERM_BP_FAT	GO:0050867~positive regulation of cell activation	6	1.48515	0.0620281	TNFSF13B, IFNG, VNN1, IL1B, CD40, CD5	260	111	13528	2.81247
GOTERM_BP_FAT	GO:0051249~regulation of lymphocyte activation	7	1.73267	0.0651366	TNFSF13B, IFNG, VNN1, IL1B, ZEB1, CD40, CD5	260	148	13528	2.46091
GOTERM_BP_FAT	GO:0050863~regulation of T cell activation	6	1.48515	0.0741367	TNFSF13B, IFNG, VNN1, IL1B, ZEB1, CD5	260	117	13528	2.66824
GOTERM_BP_FAT	GO:0050670~regulation of lymphocyte proliferation	5	1.23762	0.0748503	TNFSF13B, IFNG, IL1B, CD40, CD5	260	83	13528	3.13438
GOTERM_BP_FAT	GO:0070663~regulation of leukocyte proliferation	5	1.23762	0.0774701	TNFSF13B, IFNG, IL1B, CD40, CD5	260	84	13528	3.09707
GOTERM_BP_FAT	GO:0032944~regulation of mononuclear cell proliferation	5	1.23762	0.0774701	TNFSF13B, IFNG, IL1B, CD40, CD5	260	84	13528	3.09707
GOTERM_BP_FAT	GO:0002706~regulation of lymphocyte mediated immunity	4	0.990099	0.0844713	SH2D1A, IFNG, IL1B, CD40	260	54	13528	3.85413
GOTERM_BP_FAT	GO:0002684~positive regulation of immune system process	9	2.22772	0.0873192	IRAK2, SH2D1A, TNFSF13B, IFNG, VNN1, IL1B, CFI, CD40, CD5	260	238	13528	1.96755
GOTERM_BP_FAT	GO:0050671~positive regulation of lymphocyte proliferation	4	0.990099	0.08814	TNFSF13B, IFNG, IL1B, CD40	260	55	13528	3.78406
GOTERM_BP_FAT	GO:0002822~regulation of adaptive immune response based on somatic recombination of immune receptors built from immunoglobulin superfamily domains	4	0.990099	0.08814	TNFSF13B, IFNG, IL1B, CD40	260	55	13528	3.78406
GOTERM_BP_FAT	GO:0070665~positive regulation of leukocyte proliferation	4	0.990099	0.0918748	TNFSF13B, IFNG, IL1B, CD40	260	56	13528	3.71648
GOTERM_BP_FAT	GO:0032946~positive regulation of mononuclear cell proliferation	4	0.990099	0.0918748	TNFSF13B, IFNG, IL1B, CD40	260	56	13528	3.71648
GOTERM_BP_FAT	GO:0002819~regulation of adaptive immune response	4	0.990099	0.0918748	TNFSF13B, IFNG, IL1B, CD40	260	56	13528	3.71648
GOTERM_BP_FAT	GO:0001819~positive regulation of cytokine production	5	1.23762	0.0941296	IFNG, IL1B, CD40, CASP1, IL1A	260	90	13528	2.8906
GOTERM_BP_FAT	GO:0002703~regulation of leukocyte mediated immunity	4	0.990099	0.111492	SH2D1A, IFNG, IL1B, CD40	260	61	13528	3.41185
GOTERM_BP_FAT	GO:0001817~regulation of cytokine production	7	1.73267	0.134254	INHBB, CEBPB, IFNG, IL1B, CD40, CASP1, IL1A	260	181	13528	2.01224
GOTERM_BP_FAT	GO:0002697~regulation of immune effector process	4	0.990099	0.305111	SH2D1A, IFNG, IL1B, CD40	260	101	13528	2.06062
GOTERM_BP_FAT	GO:0051240~positive regulation of multicellular organismal process	7	1.73267	0.31709	PMCH, IFNG, APOH, IL1B, CD40, CASP1, IL1A	260	244	13528	1.49269
Annotation Cluster 9	Enrichment Score: 1.087062763673884
Category	Term	Count	%	PValue	Genes	List Total	Pop Hits	Pop Total	Fold Enrichment
BIOCARTA	h_il1rPathway:Signal transduction through IL1R	4	0.990099	0.026854	IRAK2, IL1B, MAP2K6, IL1A	34	29	1437	5.82961
GOTERM_BP_FAT	GO:0019221~cytokine-mediated signaling pathway	5	1.23762	0.0450767	IRAK2, SOCS1, IL1B, IL1A, IL31RA	260	70	13528	3.71648
Annotation Cluster 10	Enrichment Score: 1.074502122948161
Category	Term	Count	%	PValue	Genes	List Total	Pop Hits	Pop Total	Fold Enrichment
GOTERM_BP_FAT	GO:0042060~wound healing	11	2.72277	0.00378002	FGG, PDGFB, APOH, IL1B, IGF1, LOX, CD40, CDH3, TM4SF4, PROC, IL11	260	191	13528	2.99654
GOTERM_BP_FAT	GO:0007596~blood coagulation	5	1.23762	0.13196	FGG, APOH, CD40, PROC, IL11	260	102	13528	2.55053
GOTERM_BP_FAT	GO:0050817~coagulation	5	1.23762	0.13196	FGG, APOH, CD40, PROC, IL11	260	102	13528	2.55053
GOTERM_BP_FAT	GO:0007599~hemostasis	5	1.23762	0.15289	FGG, APOH, CD40, PROC, IL11	260	108	13528	2.40883
GOTERM_BP_FAT	GO:0050878~regulation of body fluid levels	5	1.23762	0.284774	FGG, APOH, CD40, PROC, IL11	260	141	13528	1.84506
Annotation Cluster 11	Enrichment Score: 1.0666081637501246
Category	Term	Count	%	PValue	Genes	List Total	Pop Hits	Pop Total	Fold Enrichment
GOTERM_BP_FAT	GO:0046883~regulation of hormone secretion	5	1.23762	0.037558	INHBB, IFNG, IL1B, ADORA1, IL11	260	66	13528	3.94172
GOTERM_BP_FAT	GO:0042035~regulation of cytokine biosynthetic process	5	1.23762	0.0533753	INHBB, CEBPB, IFNG, IL1B, IL1A	260	74	13528	3.51559
GOTERM_BP_FAT	GO:0002791~regulation of peptide secretion	4	0.990099	0.0576583	INHBB, IFNG, IL1B, ADORA1	260	46	13528	4.52441
GOTERM_BP_FAT	GO:0002526~acute inflammatory response	5	1.23762	0.118722	CEBPB, VNN1, IL1B, CFI, IL1A	260	98	13528	2.65463
GOTERM_BP_FAT	GO:0001817~regulation of cytokine production	7	1.73267	0.134254	INHBB, CEBPB, IFNG, IL1B, CD40, CASP1, IL1A	260	181	13528	2.01224
Annotation Cluster 12	Enrichment Score: 1.0405368312893049
Category	Term	Count	%	PValue	Genes	List Total	Pop Hits	Pop Total	Fold Enrichment
GOTERM_BP_FAT	GO:0051241~negative regulation of multicellular organismal process	8	1.9802	0.0384893	KLK8, PDGFB, PMCH, IFNG, APOH, PCSK9, ADORA1, PROC	260	164	13528	2.53809
GOTERM_BP_FAT	GO:0032101~regulation of response to external stimulus	7	1.73267	0.0852636	KLK8, PDGFB, AOAH, APOH, ADORA1, SLIT2, PROC	260	159	13528	2.29066
Annotation Cluster 13	Enrichment Score: 1.0152838499053158
Category	Term	Count	%	PValue	Genes	List Total	Pop Hits	Pop Total	Fold Enrichment
Annotation Cluster 14	Enrichment Score: 0.9693798813304704
Category	Term	Count	%	PValue	Genes	List Total	Pop Hits	Pop Total	Fold Enrichment
GOTERM_BP_FAT	GO:0021543~pallium development	4	0.990099	0.0576583	SOX2, ZEB2, ID4, GLI3	260	46	13528	4.52441
GOTERM_BP_FAT	GO:0021537~telencephalon development	4	0.990099	0.12823	SOX2, ZEB2, ID4, GLI3	260	65	13528	3.20189
GOTERM_BP_FAT	GO:0030900~forebrain development	6	1.48515	0.167112	LHX1, SOX2, ZEB2, ID4, GLI3, NR2F1	260	152	13528	2.05385
Annotation Cluster 15	Enrichment Score: 0.9602084603677729
Category	Term	Count	%	PValue	Genes	List Total	Pop Hits	Pop Total	Fold Enrichment
GOTERM_BP_FAT	GO:0042127~regulation of cell proliferation	31	7.67327	0.000244501	CSF2, KRT6A, PDGFB, IGFBP7, SOX2, SOX4, ZEB1, ADORA1, GLI3, IL11, IL31RA, WISP2, CCL23, HTR1A, CDKN2B, LHX1, IFNG, APOH, IL1B, KRT4, CD5, IL1A, NKX2-8, IGF1, LIG4, CD40, TAX1BP3, SOD2, TNFSF13B, ID4, TM4SF4	260	787	13528	2.0495
GOTERM_BP_FAT	GO:0001932~regulation of protein amino acid phosphorylation	11	2.72277	0.00183931	CSF2, PDGFB, ITLN1, SOCS1, IFNG, IL1B, IGF1, ZEB2, FAM129A, IL11, IL31RA	260	173	13528	3.30831
GOTERM_BP_FAT	GO:0009967~positive regulation of signal transduction	13	3.21782	0.0115238	CSF2, BST2, CDKN2B, IFNG, SOX2, SOX4, IL1B, IGF1, ZEB2, CD40, CASP1, IL11, IL31RA	260	295	13528	2.29288
GOTERM_BP_FAT	GO:0008284~positive regulation of cell proliferation	16	3.9604	0.0136012	CSF2, KRT6A, PDGFB, SOX2, IGF1, SOX4, CD40, LIG4, IL31RA, IL11, HTR1A, TNFSF13B, LHX1, IFNG, IL1B, ID4	260	414	13528	2.01085
GOTERM_BP_FAT	GO:0010647~positive regulation of cell communication	13	3.21782	0.0248363	CSF2, BST2, CDKN2B, IFNG, SOX2, SOX4, IL1B, IGF1, ZEB2, CD40, CASP1, IL11, IL31RA	260	329	13528	2.05593
GOTERM_BP_FAT	GO:0010604~positive regulation of macromolecule metabolic process	24	5.94059	0.0638604	CSF2, SATB2, CEBPB, PLA2G10, PDGFB, ITLN1, SOX2, IGF1, SOX4, CREB5, ZEB1, CD40, ADORA1, GLI3, TNNI2, IL11, IL31RA, TNFSF13B, GATA6, IFNG, IL1B, PCSK9, FAM129A, IL1A	260	857	13528	1.4571
GOTERM_BP_FAT	GO:0031328~positive regulation of cellular biosynthetic process	20	4.9505	0.0675808	CSF2, SATB2, CEBPB, PDGFB, SOX2, IGF1, SOX4, CREB5, ZEB1, GLI3, SOD2, TNNI2, IL31RA, IL11, GATA6, IFNG, IL1B, FAM129A, PTX3, IL1A	260	685	13528	1.51915
GOTERM_BP_FAT	GO:0051173~positive regulation of nitrogen compound metabolic process	19	4.70297	0.0699529	CSF2, SATB2, CEBPB, PDGFB, SOX2, IGF1, SOX4, CREB5, CD40, ZEB1, GLI3, SOD2, TNNI2, IL31RA, IL11, GATA6, IFNG, IL1B, PTX3	260	644	13528	1.53507
GOTERM_BP_FAT	GO:0009891~positive regulation of biosynthetic process	20	4.9505	0.0754515	CSF2, SATB2, CEBPB, PDGFB, SOX2, IGF1, SOX4, CREB5, ZEB1, GLI3, SOD2, TNNI2, IL31RA, IL11, GATA6, IFNG, IL1B, FAM129A, PTX3, IL1A	260	695	13528	1.49729
GOTERM_BP_FAT	GO:0010557~positive regulation of macromolecule biosynthetic process	18	4.45545	0.125475	CSF2, SATB2, CEBPB, PDGFB, SOX2, IGF1, SOX4, CREB5, ZEB1, GLI3, TNNI2, IL31RA, IL11, GATA6, IFNG, IL1B, FAM129A, IL1A	260	654	13528	1.43204
GOTERM_BP_FAT	GO:0045935~positive regulation of nucleobase, nucleoside, nucleotide and nucleic acid metabolic process	16	3.9604	0.217044	CSF2, SATB2, CEBPB, PDGFB, SOX2, IGF1, SOX4, CREB5, CD40, ZEB1, GLI3, TNNI2, IL31RA, IL11, GATA6, IFNG	260	624	13528	1.33412
GOTERM_BP_FAT	GO:0010628~positive regulation of gene expression	15	3.71287	0.223528	CSF2, SATB2, CEBPB, SOX2, IGF1, SOX4, CREB5, ZEB1, GLI3, TNNI2, IL11, IL31RA, TNFSF13B, GATA6, IFNG	260	581	13528	1.34331
GOTERM_BP_FAT	GO:0045941~positive regulation of transcription	13	3.21782	0.396891	SATB2, CEBPB, SOX2, IGF1, SOX4, CREB5, ZEB1, GLI3, TNNI2, IL11, IL31RA, GATA6, IFNG	260	564	13528	1.19929
GOTERM_BP_FAT	GO:0045893~positive regulation of transcription, DNA-dependent	11	2.72277	0.426538	SATB2, CEBPB, GATA6, IFNG, SOX2, SOX4, IGF1, CREB5, ZEB1, IL11, IL31RA	260	477	13528	1.19987
GOTERM_BP_FAT	GO:0051254~positive regulation of RNA metabolic process	11	2.72277	0.448209	SATB2, CEBPB, GATA6, IFNG, SOX2, SOX4, IGF1, CREB5, ZEB1, IL11, IL31RA	260	481	13528	1.18989
GOTERM_BP_FAT	GO:0045944~positive regulation of transcription from RNA polymerase II promoter	7	1.73267	0.718385	SATB2, CEBPB, GATA6, SOX2, IGF1, ZEB1, IL11	260	371	13528	0.981713
GOTERM_BP_FAT	GO:0006357~regulation of transcription from RNA polymerase II promoter	13	3.21782	0.742395	DMBX1, SATB2, SOX21, CEBPB, SOX2, IGF1, ZEB1, SOD2, IL11, GATA6, IRF8, ID4, NR2F1	260	727	13528	0.930399
GOTERM_BP_FAT	GO:0045449~regulation of transcription	44	10.8911	0.878623	AEBP1, ZNF517, SOX21, LMO3, SOX2, SOX4, ZEB2, PDLIM1, NOSTRIN, ZEB1, GLI3, IL11, YBX2, IL31RA, PRR15L, ARHGAP22, MEIS3, GATA6, LHX1, IFNG, IL1B, BHLHE41, NR2F1, DMBX1, IRAK2, SATB2, ZBTB47, CEBPB, KLF8, ZNF705A, NKX2-8, IGF1, CREB5, TLE2, SOD2, TNNI2, GCM2, TCEB3C, IRF8, KLHL31, ID4, ZNF114, SPZ1, RASD1	260	2601	13528	0.880182
GOTERM_BP_FAT	GO:0006355~regulation of transcription, DNA-dependent	29	7.17822	0.886781	ZNF517, SOX21, SOX2, SOX4, NOSTRIN, ZEB2, ZEB1, IL11, YBX2, IL31RA, MEIS3, GATA6, LHX1, IFNG, BHLHE41, NR2F1, DMBX1, SATB2, CEBPB, ZNF705A, NKX2-8, IGF1, CREB5, SOD2, GCM2, IRF8, ID4, ZNF114, RASD1	260	1773	13528	0.851039
GOTERM_BP_FAT	GO:0051252~regulation of RNA metabolic process	29	7.17822	0.91104	ZNF517, SOX21, SOX2, SOX4, NOSTRIN, ZEB2, ZEB1, IL11, YBX2, IL31RA, MEIS3, GATA6, LHX1, IFNG, BHLHE41, NR2F1, DMBX1, SATB2, CEBPB, ZNF705A, NKX2-8, IGF1, CREB5, SOD2, GCM2, IRF8, ID4, ZNF114, RASD1	260	1813	13528	0.832263
GOTERM_BP_FAT	GO:0006350~transcription	30	7.42574	0.982205	AEBP1, ZNF517, SOX21, LMO3, SOX2, SOX4, ZEB2, ZEB1, GLI3, YBX2, ARHGAP22, GATA6, LHX1, BHLHE41, NR2F1, DMBX1, ZBTB47, KLF8, CEBPB, ZNF705A, NKX2-8, CREB5, TLE2, SPOCD1, GCM2, TCEB3C, IRF8, KLHL31, ZNF114, SPZ1	260	2101	13528	0.742943
Annotation Cluster 16	Enrichment Score: 0.8756105978481055
Category	Term	Count	%	PValue	Genes	List Total	Pop Hits	Pop Total	Fold Enrichment
GOTERM_BP_FAT	GO:0006690~icosanoid metabolic process	4	0.990099	0.0607517	PTGIS, PLA2G10, ALOX5AP, HPGD	260	47	13528	4.42815
GOTERM_BP_FAT	GO:0033559~unsaturated fatty acid metabolic process	4	0.990099	0.0738752	PTGIS, PLA2G10, ALOX5AP, HPGD	260	51	13528	4.08084
GOTERM_BP_FAT	GO:0006631~fatty acid metabolic process	5	1.23762	0.526152	PTGIS, PLA2G10, FA2H, ALOX5AP, HPGD	260	198	13528	1.31391
Annotation Cluster 17	Enrichment Score: 0.8350356947160531
Category	Term	Count	%	PValue	Genes	List Total	Pop Hits	Pop Total	Fold Enrichment
GOTERM_BP_FAT	GO:0007626~locomotory behavior	12	2.9703	0.0166647	DMBX1, CCL23, EFNB3, PDGFB, KAL1, IFNG, CXCR1, IL1B, CCBP2, SLIT2, SOD2, GNG7	260	274	13528	2.27872
GOTERM_BP_FAT	GO:0007610~behavior	17	4.20792	0.0187131	DMBX1, KLK8, EFNB3, PDGFB, PMCH, CXCR1, SLIT2, SOD2, HTR1A, CCL23, KAL1, IFNG, NLGN4X, IL1B, CCBP2, IL1RAPL1, GNG7	260	469	13528	1.88598
GOTERM_BP_FAT	GO:0042330~taxis	8	1.9802	0.0343712	CCL23, PDGFB, KAL1, IFNG, CXCR1, IL1B, CCBP2, SLIT2	260	160	13528	2.60154
GOTERM_BP_FAT	GO:0006935~chemotaxis	8	1.9802	0.0343712	CCL23, PDGFB, KAL1, IFNG, CXCR1, IL1B, CCBP2, SLIT2	260	160	13528	2.60154
GOTERM_BP_FAT	GO:0006928~cell motion	12	2.9703	0.293827	SATB2, EFNB3, PLA2G10, PDGFB, KAL1, IFNG, VNN1, IL1B, IGF1, ZEB2, SLIT2, NR2F1	260	475	13528	1.31446
GOTERM_BP_FAT	GO:0016477~cell migration	7	1.73267	0.434614	SATB2, PDGFB, IFNG, IL1B, ZEB2, SLIT2, NR2F1	260	276	13528	1.31962
GOTERM_BP_FAT	GO:0051674~localization of cell	7	1.73267	0.537057	SATB2, PDGFB, IFNG, IL1B, ZEB2, SLIT2, NR2F1	260	307	13528	1.18637
GOTERM_BP_FAT	GO:0048870~cell motility	7	1.73267	0.537057	SATB2, PDGFB, IFNG, IL1B, ZEB2, SLIT2, NR2F1	260	307	13528	1.18637
GOTERM_BP_FAT	GO:0043085~positive regulation of catalytic activity	8	1.9802	0.874384	ARHGAP6, PDGFB, IFNG, APOH, IL1B, ZEB2, ADORA1, MAP2K6	260	520	13528	0.800473
Annotation Cluster 18	Enrichment Score: 0.8233235093840237
Category	Term	Count	%	PValue	Genes	List Total	Pop Hits	Pop Total	Fold Enrichment
GOTERM_BP_FAT	GO:0031645~negative regulation of neurological system process	4	0.990099	0.0159623	KLK8, PMCH, IFNG, ADORA1	260	28	13528	7.43297
GOTERM_BP_FAT	GO:0051241~negative regulation of multicellular organismal process	8	1.9802	0.0384893	KLK8, PDGFB, PMCH, IFNG, APOH, PCSK9, ADORA1, PROC	260	164	13528	2.53809
GOTERM_BP_FAT	GO:0044057~regulation of system process	9	2.22772	0.242251	KCNE1L, INHBB, KCNMB4, KLK8, PMCH, IFNG, IL1B, CELF2, ADORA1	260	309	13528	1.51546
GOTERM_BP_FAT	GO:0051969~regulation of transmission of nerve impulse	5	1.23762	0.310601	KCNMB4, KLK8, PMCH, IFNG, ADORA1	260	147	13528	1.76975
GOTERM_BP_FAT	GO:0031644~regulation of neurological system process	5	1.23762	0.336644	KCNMB4, KLK8, PMCH, IFNG, ADORA1	260	153	13528	1.70035
Annotation Cluster 19	Enrichment Score: 0.8181219689551384
Category	Term	Count	%	PValue	Genes	List Total	Pop Hits	Pop Total	Fold Enrichment
GOTERM_BP_FAT	GO:0001822~kidney development	5	1.23762	0.112331	LHX1, PYGO1, PCSK9, GLI3, SLIT2	260	96	13528	2.70994
GOTERM_BP_FAT	GO:0001655~urogenital system development	5	1.23762	0.160131	LHX1, PYGO1, PCSK9, GLI3, SLIT2	260	110	13528	2.36503
Annotation Cluster 20	Enrichment Score: 0.7846074496629065
Category	Term	Count	%	PValue	Genes	List Total	Pop Hits	Pop Total	Fold Enrichment
GOTERM_BP_FAT	GO:0002684~positive regulation of immune system process	9	2.22772	0.0873192	IRAK2, SH2D1A, TNFSF13B, IFNG, VNN1, IL1B, CFI, CD40, CD5	260	238	13528	1.96755
GOTERM_BP_FAT	GO:0048584~positive regulation of response to stimulus	8	1.9802	0.167925	IRAK2, SH2D1A, TNFSF13B, PDGFB, PMCH, IL1B, CFI, SLIT2	260	236	13528	1.76375
GOTERM_BP_FAT	GO:0050778~positive regulation of immune response	5	1.23762	0.301962	IRAK2, SH2D1A, TNFSF13B, IL1B, CFI	260	145	13528	1.79416
Annotation Cluster 21	Enrichment Score: 0.6851839137664935
Category	Term	Count	%	PValue	Genes	List Total	Pop Hits	Pop Total	Fold Enrichment
GOTERM_BP_FAT	GO:0035295~tube development	8	1.9802	0.129941	LHX1, GATA6, NKX2-8, IGF1, ZEB2, LOX, GLI3, SLIT2	260	220	13528	1.89203
GOTERM_BP_FAT	GO:0060541~respiratory system development	5	1.23762	0.15289	GATA6, NKX2-8, SOX2, LOX, GLI3	260	108	13528	2.40883
GOTERM_BP_FAT	GO:0030324~lung development	4	0.990099	0.29463	GATA6, NKX2-8, LOX, GLI3	260	99	13528	2.10225
GOTERM_BP_FAT	GO:0030323~respiratory tube development	4	0.990099	0.310358	GATA6, NKX2-8, LOX, GLI3	260	102	13528	2.04042
Annotation Cluster 22	Enrichment Score: 0.6665816270070251
Category	Term	Count	%	PValue	Genes	List Total	Pop Hits	Pop Total	Fold Enrichment
KEGG_PATHWAY	hsa05218:Melanoma	4	0.990099	0.12717	PDGFB, MAPK3, IGF1, FGF13	90	71	5085	3.1831
KEGG_PATHWAY	hsa05215:Prostate cancer	4	0.990099	0.203709	PDGFB, MAPK3, IGF1, CREB5	90	89	5085	2.53933
KEGG_PATHWAY	hsa04510:Focal adhesion	6	1.48515	0.275175	PAK7, PDGFB, ITGB8, MAPK3, COL6A3, IGF1	90	201	5085	1.68657
Annotation Cluster 23	Enrichment Score: 0.6626175168580924
Category	Term	Count	%	PValue	Genes	List Total	Pop Hits	Pop Total	Fold Enrichment
GOTERM_BP_FAT	GO:0048145~regulation of fibroblast proliferation	4	0.990099	0.0289305	PDGFB, IGF1, LIG4, SOD2	260	35	13528	5.94637
GOTERM_BP_FAT	GO:0006259~DNA metabolic process	4	0.990099	0.997024	PDGFB, IGF1, LIG4, SOD2	260	506	13528	0.41131
Annotation Cluster 24	Enrichment Score: 0.644348767859125
Category	Term	Count	%	PValue	Genes	List Total	Pop Hits	Pop Total	Fold Enrichment
Annotation Cluster 25	Enrichment Score: 0.6330256828021148
Category	Term	Count	%	PValue	Genes	List Total	Pop Hits	Pop Total	Fold Enrichment
KEGG_PATHWAY	hsa04010:MAPK signaling pathway	7	1.73267	0.324702	PLA2G10, PDGFB, MAPK3, IL1B, FGF13, MAP2K6, IL1A	90	267	5085	1.48127
Annotation Cluster 26	Enrichment Score: 0.5840383254866434
Category	Term	Count	%	PValue	Genes	List Total	Pop Hits	Pop Total	Fold Enrichment
GOTERM_BP_FAT	GO:0006644~phospholipid metabolic process	7	1.73267	0.157556	SMPDL3B, LPCAT1, PLA2G10, GATA6, PIP5K1B, PON1, PCSK9	260	190	13528	1.91692
GOTERM_BP_FAT	GO:0019637~organophosphate metabolic process	7	1.73267	0.186295	SMPDL3B, LPCAT1, PLA2G10, GATA6, PIP5K1B, PON1, PCSK9	260	200	13528	1.82108
GOTERM_BP_FAT	GO:0046486~glycerolipid metabolic process	4	0.990099	0.602905	PIP5K1B, APOH, PON1, PCSK9	260	162	13528	1.28471
Annotation Cluster 27	Enrichment Score: 0.5757845883327819
Category	Term	Count	%	PValue	Genes	List Total	Pop Hits	Pop Total	Fold Enrichment
GOTERM_BP_FAT	GO:0051241~negative regulation of multicellular organismal process	8	1.9802	0.0384893	KLK8, PDGFB, PMCH, IFNG, APOH, PCSK9, ADORA1, PROC	260	164	13528	2.53809
GOTERM_BP_FAT	GO:0032101~regulation of response to external stimulus	7	1.73267	0.0852636	KLK8, PDGFB, AOAH, APOH, ADORA1, SLIT2, PROC	260	159	13528	2.29066
GOTERM_BP_FAT	GO:0040012~regulation of locomotion	5	1.23762	0.501704	PDGFB, APOH, IGF1, ADORA1, SLIT2	260	192	13528	1.35497
GOTERM_BP_FAT	GO:0030334~regulation of cell migration	4	0.990099	0.631522	PDGFB, APOH, IGF1, ADORA1	260	169	13528	1.2315
GOTERM_BP_FAT	GO:0051270~regulation of cell motion	4	0.990099	0.718565	PDGFB, APOH, IGF1, ADORA1	260	193	13528	1.07836
Annotation Cluster 28	Enrichment Score: 0.5556455665936014
Category	Term	Count	%	PValue	Genes	List Total	Pop Hits	Pop Total	Fold Enrichment
KEGG_PATHWAY	hsa04810:Regulation of actin cytoskeleton	8	1.9802	0.0812279	PAK7, APC2, PDGFB, ITGB8, MAPK3, PIP5K1B, FGF13, FGD3	90	215	5085	2.10233
KEGG_PATHWAY	hsa04510:Focal adhesion	6	1.48515	0.275175	PAK7, PDGFB, ITGB8, MAPK3, COL6A3, IGF1	90	201	5085	1.68657
PANTHER_PATHWAY	P00005:Angiogenesis	4	0.990099	0.770765	PAK7, APC2, PDGFB, MAPK3	52	222	2857	0.989951
Annotation Cluster 29	Enrichment Score: 0.5526314425061689
Category	Term	Count	%	PValue	Genes	List Total	Pop Hits	Pop Total	Fold Enrichment
GOTERM_BP_FAT	GO:0051960~regulation of nervous system development	9	2.22772	0.0315685	KLK8, LHX1, IFNG, SOX2, RTN4R, IGF1, ID4, LIG4, SLIT2	260	192	13528	2.43894
GOTERM_BP_FAT	GO:0030182~neuron differentiation	15	3.71287	0.0426625	KLK8, CEBPB, EFNB3, PLA2G10, NKX2-8, SOX2, RTN4R, GLI3, SLIT2, SOD2, LHX1, KAL1, PCSK9, ID4, C17ORF28	260	438	13528	1.78188
GOTERM_BP_FAT	GO:0045596~negative regulation of cell differentiation	9	2.22772	0.056195	KLK8, SOX2, RTN4R, IGF1, ID4, LIG4, ZEB1, GLI3, SOD2	260	216	13528	2.16795
GOTERM_BP_FAT	GO:0050767~regulation of neurogenesis	6	1.48515	0.213158	KLK8, SOX2, RTN4R, ID4, LIG4, SLIT2	260	166	13528	1.88063
GOTERM_BP_FAT	GO:0048812~neuron projection morphogenesis	7	1.73267	0.219155	KLK8, EFNB3, PLA2G10, KAL1, NKX2-8, RTN4R, SLIT2	260	213	13528	1.70993
GOTERM_BP_FAT	GO:0045664~regulation of neuron differentiation	5	1.23762	0.250907	KLK8, SOX2, RTN4R, ID4, SLIT2	260	133	13528	1.95604
GOTERM_BP_FAT	GO:0007409~axonogenesis	6	1.48515	0.310069	EFNB3, PLA2G10, KAL1, NKX2-8, RTN4R, SLIT2	260	193	13528	1.61754
GOTERM_BP_FAT	GO:0048858~cell projection morphogenesis	7	1.73267	0.328596	KLK8, EFNB3, PLA2G10, KAL1, NKX2-8, RTN4R, SLIT2	260	245	13528	1.48659
GOTERM_BP_FAT	GO:0007411~axon guidance	4	0.990099	0.336616	EFNB3, PLA2G10, KAL1, SLIT2	260	107	13528	1.94508
GOTERM_BP_FAT	GO:0060284~regulation of cell development	6	1.48515	0.355231	KLK8, SOX2, RTN4R, ID4, LIG4, SLIT2	260	205	13528	1.52285
GOTERM_BP_FAT	GO:0031175~neuron projection development	7	1.73267	0.365328	KLK8, EFNB3, PLA2G10, KAL1, NKX2-8, RTN4R, SLIT2	260	256	13528	1.42272
GOTERM_BP_FAT	GO:0032990~cell part morphogenesis	7	1.73267	0.365328	KLK8, EFNB3, PLA2G10, KAL1, NKX2-8, RTN4R, SLIT2	260	256	13528	1.42272
GOTERM_BP_FAT	GO:0048667~cell morphogenesis involved in neuron differentiation	6	1.48515	0.370478	EFNB3, PLA2G10, KAL1, NKX2-8, RTN4R, SLIT2	260	209	13528	1.49371
GOTERM_BP_FAT	GO:0030030~cell projection organization	9	2.22772	0.406789	KLK8, EFNB3, PLA2G10, PDGFB, KAL1, NKX2-8, RTN4R, FGD3, SLIT2	260	368	13528	1.27249
GOTERM_BP_FAT	GO:0022604~regulation of cell morphogenesis	4	0.990099	0.460124	KLK8, RTN4R, FGD3, SLIT2	260	131	13528	1.58873
GOTERM_BP_FAT	GO:0048666~neuron development	8	1.9802	0.475492	KLK8, EFNB3, PLA2G10, KAL1, NKX2-8, RTN4R, SLIT2, SOD2	260	339	13528	1.22786
GOTERM_BP_FAT	GO:0000904~cell morphogenesis involved in differentiation	6	1.48515	0.487893	EFNB3, PLA2G10, KAL1, NKX2-8, RTN4R, SLIT2	260	244	13528	1.27945
GOTERM_BP_FAT	GO:0000902~cell morphogenesis	8	1.9802	0.526174	KLK8, EFNB3, PLA2G10, KAL1, NKX2-8, PRICKLE2, RTN4R, SLIT2	260	356	13528	1.16923
GOTERM_BP_FAT	GO:0032989~cellular component morphogenesis	8	1.9802	0.640742	KLK8, EFNB3, PLA2G10, KAL1, NKX2-8, PRICKLE2, RTN4R, SLIT2	260	397	13528	1.04848
Annotation Cluster 30	Enrichment Score: 0.5280870910489204
Category	Term	Count	%	PValue	Genes	List Total	Pop Hits	Pop Total	Fold Enrichment
KEGG_PATHWAY	hsa04664:Fc epsilon RI signaling pathway	4	0.990099	0.155594	CSF2, PLA2G10, MAPK3, MAP2K6	90	78	5085	2.89744
KEGG_PATHWAY	hsa04010:MAPK signaling pathway	7	1.73267	0.324702	PLA2G10, PDGFB, MAPK3, IL1B, FGF13, MAP2K6, IL1A	90	267	5085	1.48127
Annotation Cluster 31	Enrichment Score: 0.5113768688922886
Category	Term	Count	%	PValue	Genes	List Total	Pop Hits	Pop Total	Fold Enrichment
GOTERM_BP_FAT	GO:0051130~positive regulation of cellular component organization	6	1.48515	0.265704	PCSK9, IL1B, IGF1, PTX3, SLIT2, IL1A	260	181	13528	1.72478
GOTERM_BP_FAT	GO:0033043~regulation of organelle organization	6	1.48515	0.400789	ARHGAP6, CAPZA3, IL1B, IGF1, IL1A, SPTB	260	217	13528	1.43864
GOTERM_BP_FAT	GO:0007346~regulation of mitotic cell cycle	4	0.990099	0.559576	CDKN2B, IL1B, IGF1, IL1A	260	152	13528	1.36923
GOTERM_BP_FAT	GO:0051726~regulation of cell cycle	6	1.48515	0.763654	CDKN2B, C13ORF15, IL1B, IGF1, HPGD, IL1A	260	331	13528	0.943156
Annotation Cluster 32	Enrichment Score: 0.49586961524589795
Category	Term	Count	%	PValue	Genes	List Total	Pop Hits	Pop Total	Fold Enrichment
GOTERM_BP_FAT	GO:0042113~B cell activation	4	0.990099	0.178246	BST2, LIG4, CD40, IL11	260	76	13528	2.73846
GOTERM_BP_FAT	GO:0002521~leukocyte differentiation	5	1.23762	0.242578	CSF2, SOX4, LIG4, IL11, IL31RA	260	131	13528	1.98591
GOTERM_BP_FAT	GO:0030099~myeloid cell differentiation	4	0.990099	0.263369	CSF2, IRF8, IL11, IL31RA	260	93	13528	2.23788
GOTERM_BP_FAT	GO:0030097~hemopoiesis	7	1.73267	0.299009	CSF2, IRF8, SOX4, LIG4, SOD2, IL11, IL31RA	260	236	13528	1.54329
GOTERM_BP_FAT	GO:0001775~cell activation	8	1.9802	0.313498	CSF2, FGG, BST2, SOX4, LIG4, SLAMF7, CD40, IL11	260	287	13528	1.45034
GOTERM_BP_FAT	GO:0045321~leukocyte activation	7	1.73267	0.318058	CSF2, BST2, SOX4, LIG4, SLAMF7, CD40, IL11	260	242	13528	1.50502
GOTERM_BP_FAT	GO:0046649~lymphocyte activation	6	1.48515	0.33262	BST2, SOX4, LIG4, SLAMF7, CD40, IL11	260	199	13528	1.56877
GOTERM_BP_FAT	GO:0048534~hemopoietic or lymphoid organ development	7	1.73267	0.379823	CSF2, IRF8, SOX4, LIG4, SOD2, IL11, IL31RA	260	260	13528	1.40083
GOTERM_BP_FAT	GO:0002520~immune system development	7	1.73267	0.434614	CSF2, IRF8, SOX4, LIG4, SOD2, IL11, IL31RA	260	276	13528	1.31962
Annotation Cluster 33	Enrichment Score: 0.4907133740603001
Category	Term	Count	%	PValue	Genes	List Total	Pop Hits	Pop Total	Fold Enrichment
GOTERM_BP_FAT	GO:0009991~response to extracellular stimulus	8	1.9802	0.129941	CDKN2B, IGFBP7, SOX2, AXL, PCSK9, IL1B, IGFBP2, SOD2	260	220	13528	1.89203
GOTERM_BP_FAT	GO:0033273~response to vitamin	4	0.990099	0.132548	IGFBP7, SOX2, IL1B, IGFBP2	260	66	13528	3.15338
GOTERM_BP_FAT	GO:0031667~response to nutrient levels	7	1.73267	0.17636	CDKN2B, IGFBP7, SOX2, PCSK9, IL1B, IGFBP2, SOD2	260	197	13528	1.84881
GOTERM_BP_FAT	GO:0007584~response to nutrient	5	1.23762	0.2805	CDKN2B, IGFBP7, SOX2, IL1B, IGFBP2	260	140	13528	1.85824
GOTERM_BP_FAT	GO:0048545~response to steroid hormone stimulus	6	1.48515	0.306261	PDGFB, IGFBP7, SOCS1, IL1B, LOX, IGFBP2	260	192	13528	1.62596
GOTERM_BP_FAT	GO:0007565~female pregnancy	4	0.990099	0.352355	IGFBP7, IL1B, IGFBP2, HPGD	260	110	13528	1.89203
GOTERM_BP_FAT	GO:0009725~response to hormone stimulus	8	1.9802	0.557768	PDGFB, IGFBP7, SOCS1, PCSK9, IL1B, LOX, IGFBP2, GNG7	260	367	13528	1.13419
GOTERM_BP_FAT	GO:0009628~response to abiotic stimulus	8	1.9802	0.560668	PLEKHB1, PMCH, IGFBP7, SOX2, IL1B, LIG4, IGFBP2, SOD2	260	368	13528	1.1311
GOTERM_BP_FAT	GO:0009719~response to endogenous stimulus	8	1.9802	0.661302	PDGFB, IGFBP7, SOCS1, PCSK9, IL1B, LOX, IGFBP2, GNG7	260	405	13528	1.02777
Annotation Cluster 34	Enrichment Score: 0.47847630343996017
Category	Term	Count	%	PValue	Genes	List Total	Pop Hits	Pop Total	Fold Enrichment
GOTERM_BP_FAT	GO:0032355~response to estradiol stimulus	4	0.990099	0.0844713	PDGFB, SOCS1, IL1B, IGFBP2	260	54	13528	3.85413
GOTERM_BP_FAT	GO:0031667~response to nutrient levels	7	1.73267	0.17636	CDKN2B, IGFBP7, SOX2, PCSK9, IL1B, IGFBP2, SOD2	260	197	13528	1.84881
GOTERM_BP_FAT	GO:0042493~response to drug	7	1.73267	0.233316	SOCS1, IL1B, LOX, CDH3, IGFBP2, MAP2K6, SOD2	260	216	13528	1.68618
GOTERM_BP_FAT	GO:0048545~response to steroid hormone stimulus	6	1.48515	0.306261	PDGFB, IGFBP7, SOCS1, IL1B, LOX, IGFBP2	260	192	13528	1.62596
GOTERM_BP_FAT	GO:0043627~response to estrogen stimulus	4	0.990099	0.326113	PDGFB, SOCS1, IL1B, IGFBP2	260	105	13528	1.98212
GOTERM_BP_FAT	GO:0032870~cellular response to hormone stimulus	4	0.990099	0.470029	IGFBP7, PCSK9, IGFBP2, GNG7	260	133	13528	1.56484
GOTERM_BP_FAT	GO:0009725~response to hormone stimulus	8	1.9802	0.557768	PDGFB, IGFBP7, SOCS1, PCSK9, IL1B, LOX, IGFBP2, GNG7	260	367	13528	1.13419
GOTERM_BP_FAT	GO:0009719~response to endogenous stimulus	8	1.9802	0.661302	PDGFB, IGFBP7, SOCS1, PCSK9, IL1B, LOX, IGFBP2, GNG7	260	405	13528	1.02777
GOTERM_BP_FAT	GO:0010033~response to organic substance	12	2.9703	0.82077	IRAK2, CDKN2B, PDGFB, IGFBP7, SOCS1, IFNG, PCSK9, IL1B, LOX, CASP1, IGFBP2, GNG7	260	721	13528	0.865977
Annotation Cluster 35	Enrichment Score: 0.44468664266477437
Category	Term	Count	%	PValue	Genes	List Total	Pop Hits	Pop Total	Fold Enrichment
GOTERM_BP_FAT	GO:0031327~negative regulation of cellular biosynthetic process	15	3.71287	0.187126	DMBX1, SATB2, PDGFB, SOX2, NOSTRIN, ZEB2, ZEB1, GLI3, YBX2, INHBB, PRR15L, IRF8, ID4, RASD1, NR2F1	260	561	13528	1.3912
GOTERM_BP_FAT	GO:0009890~negative regulation of biosynthetic process	15	3.71287	0.210283	DMBX1, SATB2, PDGFB, SOX2, NOSTRIN, ZEB2, ZEB1, GLI3, YBX2, INHBB, PRR15L, IRF8, ID4, RASD1, NR2F1	260	573	13528	1.36206
GOTERM_BP_FAT	GO:0010605~negative regulation of macromolecule metabolic process	18	4.45545	0.238142	DMBX1, SATB2, SOX2, SOCS1, NOSTRIN, ZEB2, ZEB1, GLI3, YBX2, INHBB, PRR15L, IRF8, PON1, PCSK9, ID4, FAM129A, RASD1, NR2F1	260	734	13528	1.27596
GOTERM_BP_FAT	GO:0010558~negative regulation of macromolecule biosynthetic process	14	3.46535	0.249481	DMBX1, SATB2, SOX2, NOSTRIN, ZEB2, ZEB1, GLI3, YBX2, PRR15L, INHBB, IRF8, ID4, RASD1, NR2F1	260	547	13528	1.33168
GOTERM_BP_FAT	GO:0016481~negative regulation of transcription	12	2.9703	0.265486	DMBX1, PRR15L, SATB2, IRF8, SOX2, NOSTRIN, ZEB2, ID4, ZEB1, RASD1, GLI3, NR2F1	260	459	13528	1.36028
GOTERM_BP_FAT	GO:0010629~negative regulation of gene expression	12	2.9703	0.377471	DMBX1, PRR15L, SATB2, IRF8, SOX2, NOSTRIN, ZEB2, ID4, ZEB1, RASD1, GLI3, NR2F1	260	504	13528	1.23883
GOTERM_BP_FAT	GO:0045934~negative regulation of nucleobase, nucleoside, nucleotide and nucleic acid metabolic process	12	2.9703	0.39193	DMBX1, PRR15L, SATB2, IRF8, SOX2, NOSTRIN, ZEB2, ID4, ZEB1, RASD1, GLI3, NR2F1	260	512	13528	1.21947
GOTERM_BP_FAT	GO:0051172~negative regulation of nitrogen compound metabolic process	12	2.9703	0.408136	DMBX1, PRR15L, SATB2, IRF8, SOX2, NOSTRIN, ZEB2, ID4, ZEB1, RASD1, GLI3, NR2F1	260	519	13528	1.20302
GOTERM_BP_FAT	GO:0045892~negative regulation of transcription, DNA-dependent	8	1.9802	0.526174	DMBX1, SATB2, IRF8, SOX2, NOSTRIN, ZEB1, RASD1, NR2F1	260	356	13528	1.16923
GOTERM_BP_FAT	GO:0051253~negative regulation of RNA metabolic process	8	1.9802	0.543685	DMBX1, SATB2, IRF8, SOX2, NOSTRIN, ZEB1, RASD1, NR2F1	260	362	13528	1.14985
GOTERM_BP_FAT	GO:0000122~negative regulation of transcription from RNA polymerase II promoter	6	1.48515	0.579293	DMBX1, SATB2, IRF8, SOX2, ZEB1, NR2F1	260	266	13528	1.17363
GOTERM_BP_FAT	GO:0006357~regulation of transcription from RNA polymerase II promoter	13	3.21782	0.742395	DMBX1, SATB2, SOX21, CEBPB, SOX2, IGF1, ZEB1, SOD2, IL11, GATA6, IRF8, ID4, NR2F1	260	727	13528	0.930399
Annotation Cluster 36	Enrichment Score: 0.4370332653210538
Category	Term	Count	%	PValue	Genes	List Total	Pop Hits	Pop Total	Fold Enrichment
GOTERM_BP_FAT	GO:0002252~immune effector process	5	1.23762	0.255095	TNFSF13B, LIG4, SLAMF7, CFI, PTX3	260	134	13528	1.94145
Annotation Cluster 37	Enrichment Score: 0.41080999659088835
Category	Term	Count	%	PValue	Genes	List Total	Pop Hits	Pop Total	Fold Enrichment
GOTERM_BP_FAT	GO:0006915~apoptosis	14	3.46535	0.372873	LGALS12, LGALS7, KRT20, LIG4, SOD2, PRUNE2, GATA6, IFNG, IL1B, CASP1, IL1A, FGD3, TP53INP1, THOC1	260	602	13528	1.21002
GOTERM_BP_FAT	GO:0012501~programmed cell death	14	3.46535	0.388036	LGALS12, LGALS7, KRT20, LIG4, SOD2, PRUNE2, GATA6, IFNG, IL1B, CASP1, IL1A, FGD3, TP53INP1, THOC1	260	611	13528	1.19219
GOTERM_BP_FAT	GO:0016265~death	16	3.9604	0.392717	KLK8, FA2H, LGALS7, LGALS12, KRT20, LIG4, SOD2, PRUNE2, GATA6, IFNG, IL1B, CASP1, IL1A, FGD3, TP53INP1, THOC1	260	724	13528	1.14985
GOTERM_BP_FAT	GO:0008219~cell death	16	3.9604	0.400172	KLK8, FA2H, LGALS7, LGALS12, KRT20, LIG4, SOD2, PRUNE2, GATA6, IFNG, IL1B, CASP1, IL1A, FGD3, TP53INP1, THOC1	260	719	13528	1.15785
Annotation Cluster 38	Enrichment Score: 0.37671228529594236
Category	Term	Count	%	PValue	Genes	List Total	Pop Hits	Pop Total	Fold Enrichment
GOTERM_BP_FAT	GO:0016485~protein processing	4	0.990099	0.362824	APOH, PCSK9, CFI, CASP1	260	112	13528	1.85824
GOTERM_BP_FAT	GO:0051604~protein maturation	4	0.990099	0.414653	APOH, PCSK9, CFI, CASP1	260	122	13528	1.70593
Annotation Cluster 39	Enrichment Score: 0.36898154766616864
Category	Term	Count	%	PValue	Genes	List Total	Pop Hits	Pop Total	Fold Enrichment
GOTERM_BP_FAT	GO:0009894~regulation of catabolic process	5	1.23762	0.112331	IFNG, PCSK9, IL1B, IGF1, ADORA1	260	96	13528	2.70994
GOTERM_BP_FAT	GO:0044092~negative regulation of molecular function	6	1.48515	0.770459	IRAK2, HTR1A, PCSK9, IL1B, ADORA1, YBX2	260	334	13528	0.934684
GOTERM_BP_FAT	GO:0043086~negative regulation of catalytic activity	4	0.990099	0.903246	HTR1A, PCSK9, IL1B, ADORA1	260	277	13528	0.751347
Annotation Cluster 40	Enrichment Score: 0.3364765919083508
Category	Term	Count	%	PValue	Genes	List Total	Pop Hits	Pop Total	Fold Enrichment
GOTERM_BP_FAT	GO:0030036~actin cytoskeleton organization	6	1.48515	0.434912	CDC42BPG, ARHGAP6, PDGFB, CAPZA3, LIMCH1, FGD3	260	226	13528	1.38135
GOTERM_BP_FAT	GO:0007010~cytoskeleton organization	10	2.47525	0.45738	KRT6C, CDC42BPG, ARHGAP6, PDGFB, CAPZA3, LIMCH1, KRT4, KRT20, KRT86, FGD3	260	436	13528	1.19337
GOTERM_BP_FAT	GO:0030029~actin filament-based process	6	1.48515	0.491917	CDC42BPG, ARHGAP6, PDGFB, CAPZA3, LIMCH1, FGD3	260	241	13528	1.29537
Annotation Cluster 41	Enrichment Score: 0.3291510949380321
Category	Term	Count	%	PValue	Genes	List Total	Pop Hits	Pop Total	Fold Enrichment
GOTERM_BP_FAT	GO:0051129~negative regulation of cellular component organization	5	1.23762	0.289058	KLK8, ARHGAP6, CAPZA3, RTN4R, SPTB	260	142	13528	1.83207
GOTERM_BP_FAT	GO:0033043~regulation of organelle organization	6	1.48515	0.400789	ARHGAP6, CAPZA3, IL1B, IGF1, IL1A, SPTB	260	217	13528	1.43864
Annotation Cluster 42	Enrichment Score: 0.31737647641295813
Category	Term	Count	%	PValue	Genes	List Total	Pop Hits	Pop Total	Fold Enrichment
GOTERM_BP_FAT	GO:0048568~embryonic organ development	6	1.48515	0.233536	SATB2, CEBPB, SOX2, ZEB1, GLI3, C17ORF28	260	172	13528	1.81503
GOTERM_BP_FAT	GO:0048562~embryonic organ morphogenesis	5	1.23762	0.250907	SATB2, SOX2, ZEB1, GLI3, C17ORF28	260	133	13528	1.95604
GOTERM_BP_FAT	GO:0048598~embryonic morphogenesis	8	1.9802	0.37331	SATB2, LHX1, SOX2, ZEB2, ZEB1, GLI3, SLIT2, C17ORF28	260	307	13528	1.35585
GOTERM_BP_FAT	GO:0043009~chordate embryonic development	7	1.73267	0.611285	SATB2, CEBPB, GATA6, ZEB2, LIG4, ZEB1, GLI3	260	331	13528	1.10035
GOTERM_BP_FAT	GO:0009792~embryonic development ending in birth or egg hatching	7	1.73267	0.620046	SATB2, CEBPB, GATA6, ZEB2, LIG4, ZEB1, GLI3	260	334	13528	1.09047
GOTERM_BP_FAT	GO:0001701~in utero embryonic development	4	0.990099	0.658687	CEBPB, GATA6, LIG4, GLI3	260	176	13528	1.18252
GOTERM_BP_FAT	GO:0007389~pattern specification process	5	1.23762	0.755869	SATB2, LHX1, ZEB2, ZEB1, GLI3	260	267	13528	0.974359
GOTERM_BP_FAT	GO:0007423~sensory organ development	4	0.990099	0.818159	SOX2, ZEB1, GLI3, C17ORF28	260	229	13528	0.908834
GOTERM_BP_FAT	GO:0001501~skeletal system development	5	1.23762	0.863751	SATB2, AEBP1, IGF1, ZEB1, GLI3	260	319	13528	0.815529
Annotation Cluster 43	Enrichment Score: 0.3170848444367893
Category	Term	Count	%	PValue	Genes	List Total	Pop Hits	Pop Total	Fold Enrichment
GOTERM_BP_FAT	GO:0019216~regulation of lipid metabolic process	5	1.23762	0.167496	PDGFB, IGFBP7, IFNG, IL1B, ADORA1	260	112	13528	2.3228
GOTERM_BP_FAT	GO:0043406~positive regulation of MAP kinase activity	4	0.990099	0.310358	PDGFB, IL1B, ZEB2, MAP2K6	260	102	13528	2.04042
GOTERM_BP_FAT	GO:0000165~MAPKKK cascade	5	1.23762	0.468876	IL1B, FGF13, ADORA1, MAP2K6, IL31RA	260	184	13528	1.41388
GOTERM_BP_FAT	GO:0043405~regulation of MAP kinase activity	4	0.990099	0.508795	PDGFB, IL1B, ZEB2, MAP2K6	260	141	13528	1.47605
GOTERM_BP_FAT	GO:0045860~positive regulation of protein kinase activity	5	1.23762	0.621458	PDGFB, IL1B, ZEB2, ADORA1, MAP2K6	260	223	13528	1.16661
GOTERM_BP_FAT	GO:0033674~positive regulation of kinase activity	5	1.23762	0.648969	PDGFB, IL1B, ZEB2, ADORA1, MAP2K6	260	231	13528	1.12621
GOTERM_BP_FAT	GO:0045859~regulation of protein kinase activity	7	1.73267	0.651198	CDKN2B, PDGFB, C13ORF15, IL1B, ZEB2, ADORA1, MAP2K6	260	345	13528	1.0557
GOTERM_BP_FAT	GO:0051347~positive regulation of transferase activity	5	1.23762	0.678305	PDGFB, IL1B, ZEB2, ADORA1, MAP2K6	260	240	13528	1.08397
GOTERM_BP_FAT	GO:0043549~regulation of kinase activity	7	1.73267	0.683362	CDKN2B, PDGFB, C13ORF15, IL1B, ZEB2, ADORA1, MAP2K6	260	357	13528	1.02021
GOTERM_BP_FAT	GO:0051338~regulation of transferase activity	7	1.73267	0.720782	CDKN2B, PDGFB, C13ORF15, IL1B, ZEB2, ADORA1, MAP2K6	260	372	13528	0.979074
GOTERM_BP_FAT	GO:0044093~positive regulation of molecular function	10	2.47525	0.795425	IRAK2, ARHGAP6, PDGFB, IFNG, APOH, PON1, IL1B, ZEB2, ADORA1, MAP2K6	260	586	13528	0.887897
GOTERM_BP_FAT	GO:0043085~positive regulation of catalytic activity	8	1.9802	0.874384	ARHGAP6, PDGFB, IFNG, APOH, IL1B, ZEB2, ADORA1, MAP2K6	260	520	13528	0.800473
Annotation Cluster 44	Enrichment Score: 0.2997236497856996
Category	Term	Count	%	PValue	Genes	List Total	Pop Hits	Pop Total	Fold Enrichment
GOTERM_BP_FAT	GO:0030900~forebrain development	6	1.48515	0.167112	LHX1, SOX2, ZEB2, ID4, GLI3, NR2F1	260	152	13528	2.05385
GOTERM_BP_FAT	GO:0048598~embryonic morphogenesis	8	1.9802	0.37331	SATB2, LHX1, SOX2, ZEB2, ZEB1, GLI3, SLIT2, C17ORF28	260	307	13528	1.35585
GOTERM_BP_FAT	GO:0007389~pattern specification process	5	1.23762	0.755869	SATB2, LHX1, ZEB2, ZEB1, GLI3	260	267	13528	0.974359
Annotation Cluster 45	Enrichment Score: 0.2508112077495697
Category	Term	Count	%	PValue	Genes	List Total	Pop Hits	Pop Total	Fold Enrichment
GOTERM_BP_FAT	GO:0007050~cell cycle arrest	5	1.23762	0.135362	CDKN2B, IFNG, MAP2K6, TP53INP1, SESN3	260	103	13528	2.52577
GOTERM_BP_FAT	GO:0051325~interphase	4	0.990099	0.331365	PRUNE2, CDKN2B, USH1C, ID4	260	106	13528	1.96343
GOTERM_BP_FAT	GO:0007049~cell cycle	13	3.21782	0.815937	PRUNE2, CDKN2B, DUSP13, RGS2, C13ORF15, MAPK3, IFNG, USH1C, ID4, LIG4, MAP2K6, TP53INP1, SESN3	260	776	13528	0.871649
GOTERM_BP_FAT	GO:0022402~cell cycle process	9	2.22772	0.852693	PRUNE2, CDKN2B, DUSP13, IFNG, USH1C, ID4, MAP2K6, TP53INP1, SESN3	260	565	13528	0.828809
GOTERM_BP_FAT	GO:0022403~cell cycle phase	5	1.23762	0.959083	PRUNE2, CDKN2B, DUSP13, USH1C, ID4	260	414	13528	0.628391
Annotation Cluster 46	Enrichment Score: 0.24780167511815834
Category	Term	Count	%	PValue	Genes	List Total	Pop Hits	Pop Total	Fold Enrichment
GOTERM_BP_FAT	GO:0006631~fatty acid metabolic process	5	1.23762	0.526152	PTGIS, PLA2G10, FA2H, ALOX5AP, HPGD	260	198	13528	1.31391
GOTERM_BP_FAT	GO:0016053~organic acid biosynthetic process	4	0.990099	0.572869	PTGIS, FA2H, ALOX5AP, LOC440792	260	155	13528	1.34273
GOTERM_BP_FAT	GO:0046394~carboxylic acid biosynthetic process	4	0.990099	0.572869	PTGIS, FA2H, ALOX5AP, LOC440792	260	155	13528	1.34273
GOTERM_BP_FAT	GO:0008610~lipid biosynthetic process	6	1.48515	0.744771	TM7SF2, FAR2, PTGIS, LPCAT1, FA2H, ALOX5AP	260	323	13528	0.966516
Annotation Cluster 47	Enrichment Score: 0.22480124315486893
Category	Term	Count	%	PValue	Genes	List Total	Pop Hits	Pop Total	Fold Enrichment
GOTERM_BP_FAT	GO:0006873~cellular ion homeostasis	9	2.22772	0.425473	KCNMB4, GCM2, CCL23, PMCH, IL1B, ADORA1, MT4, SOD2, CKB	260	374	13528	1.25208
GOTERM_BP_FAT	GO:0055082~cellular chemical homeostasis	9	2.22772	0.443141	KCNMB4, GCM2, CCL23, PMCH, IL1B, ADORA1, MT4, SOD2, CKB	260	380	13528	1.23231
GOTERM_BP_FAT	GO:0006875~cellular metal ion homeostasis	5	1.23762	0.517931	GCM2, CCL23, PMCH, IL1B, MT4	260	196	13528	1.32732
GOTERM_BP_FAT	GO:0048878~chemical homeostasis	11	2.72277	0.520707	KCNMB4, GCM2, CCL23, PMCH, PCSK9, IL1B, IGF1, ADORA1, MT4, SOD2, CKB	260	512	13528	1.11785
GOTERM_BP_FAT	GO:0050801~ion homeostasis	9	2.22772	0.530158	KCNMB4, GCM2, CCL23, PMCH, IL1B, ADORA1, MT4, SOD2, CKB	260	409	13528	1.14493
GOTERM_BP_FAT	GO:0055065~metal ion homeostasis	5	1.23762	0.553181	GCM2, CCL23, PMCH, IL1B, MT4	260	205	13528	1.26904
GOTERM_BP_FAT	GO:0042592~homeostatic process	15	3.71287	0.580462	KCNMB4, GCM2, CCL23, TNFSF13B, PMCH, IFNG, PCSK9, IGF1, IL1B, ADORA1, MT4, IL1A, SOD2, IL31RA, CKB	260	751	13528	1.03923
GOTERM_BP_FAT	GO:0055080~cation homeostasis	6	1.48515	0.643371	GCM2, CCL23, PMCH, IL1B, MT4, SOD2	260	286	13528	1.09155
GOTERM_BP_FAT	GO:0019725~cellular homeostasis	9	2.22772	0.673092	KCNMB4, GCM2, CCL23, PMCH, IL1B, ADORA1, MT4, SOD2, CKB	260	466	13528	1.00489
GOTERM_BP_FAT	GO:0055066~di-, tri-valent inorganic cation homeostasis	5	1.23762	0.675131	GCM2, CCL23, PMCH, IL1B, SOD2	260	239	13528	1.08851
GOTERM_BP_FAT	GO:0006874~cellular calcium ion homeostasis	4	0.990099	0.684386	GCM2, CCL23, PMCH, IL1B	260	183	13528	1.13728
GOTERM_BP_FAT	GO:0055074~calcium ion homeostasis	4	0.990099	0.701846	GCM2, CCL23, PMCH, IL1B	260	188	13528	1.10704
GOTERM_BP_FAT	GO:0030003~cellular cation homeostasis	5	1.23762	0.720477	GCM2, CCL23, PMCH, IL1B, MT4	260	254	13528	1.02423
GOTERM_BP_FAT	GO:0030005~cellular di-, tri-valent inorganic cation homeostasis	4	0.990099	0.813525	GCM2, CCL23, PMCH, IL1B	260	227	13528	0.916842
Annotation Cluster 48	Enrichment Score: 0.2001650195711132
Category	Term	Count	%	PValue	Genes	List Total	Pop Hits	Pop Total	Fold Enrichment
GOTERM_BP_FAT	GO:0007283~spermatogenesis	7	1.73267	0.540694	SPATA9, DUSP13, RGS2, PMCH, CAPZA3, GPR64, YBX2	260	308	13528	1.18252
GOTERM_BP_FAT	GO:0048232~male gamete generation	7	1.73267	0.540694	SPATA9, DUSP13, RGS2, PMCH, CAPZA3, GPR64, YBX2	260	308	13528	1.18252
GOTERM_BP_FAT	GO:0007276~gamete generation	8	1.9802	0.635493	SPATA9, DUSP13, RGS2, PMCH, CAPZA3, GPR64, PAQR5, YBX2	260	395	13528	1.05379
GOTERM_BP_FAT	GO:0019953~sexual reproduction	9	2.22772	0.65417	SPATA9, CLGN, DUSP13, RGS2, PMCH, CAPZA3, GPR64, PAQR5, YBX2	260	458	13528	1.02244
GOTERM_BP_FAT	GO:0048609~reproductive process in a multicellular organism	9	2.22772	0.719702	INHBB, SPATA9, DUSP13, RGS2, PMCH, CAPZA3, GPR64, PAQR5, YBX2	260	487	13528	0.961554
GOTERM_BP_FAT	GO:0032504~multicellular organism reproduction	9	2.22772	0.719702	INHBB, SPATA9, DUSP13, RGS2, PMCH, CAPZA3, GPR64, PAQR5, YBX2	260	487	13528	0.961554
Annotation Cluster 49	Enrichment Score: 0.1901039532243258
Category	Term	Count	%	PValue	Genes	List Total	Pop Hits	Pop Total	Fold Enrichment
GOTERM_BP_FAT	GO:0009100~glycoprotein metabolic process	5	1.23762	0.54164	MAMDC2, B3GNT6, IGF1, TM4SF4, ST6GALNAC1	260	202	13528	1.28789
GOTERM_BP_FAT	GO:0009101~glycoprotein biosynthetic process	4	0.990099	0.585912	B3GNT6, IGF1, TM4SF4, ST6GALNAC1	260	158	13528	1.31723
Annotation Cluster 50	Enrichment Score: 0.18577351783242543
Category	Term	Count	%	PValue	Genes	List Total	Pop Hits	Pop Total	Fold Enrichment
GOTERM_BP_FAT	GO:0003013~circulatory system process	4	0.990099	0.694952	PMCH, ADORA1, MAP2K6, SOD2	260	186	13528	1.11894
GOTERM_BP_FAT	GO:0008015~blood circulation	4	0.990099	0.694952	PMCH, ADORA1, MAP2K6, SOD2	260	186	13528	1.11894
Annotation Cluster 51	Enrichment Score: 0.1783516870956197
Category	Term	Count	%	PValue	Genes	List Total	Pop Hits	Pop Total	Fold Enrichment
Annotation Cluster 52	Enrichment Score: 0.1720359409184062
Category	Term	Count	%	PValue	Genes	List Total	Pop Hits	Pop Total	Fold Enrichment
GOTERM_BP_FAT	GO:0051260~protein homooligomerization	4	0.990099	0.27375	SCUBE3, ALOX5AP, LNX1, SOD2	260	95	13528	2.19077
GOTERM_BP_FAT	GO:0051259~protein oligomerization	4	0.990099	0.651075	SCUBE3, ALOX5AP, LNX1, SOD2	260	174	13528	1.19611
GOTERM_BP_FAT	GO:0006461~protein complex assembly	9	2.22772	0.755997	TUBBP5, FGG, ARHGAP6, APC2, SCUBE3, ALOX5AP, CD40, LNX1, SOD2	260	505	13528	0.927281
GOTERM_BP_FAT	GO:0070271~protein complex biogenesis	9	2.22772	0.755997	TUBBP5, FGG, ARHGAP6, APC2, SCUBE3, ALOX5AP, CD40, LNX1, SOD2	260	505	13528	0.927281
GOTERM_BP_FAT	GO:0065003~macromolecular complex assembly	9	2.22772	0.94411	TUBBP5, FGG, ARHGAP6, APC2, SCUBE3, ALOX5AP, CD40, LNX1, SOD2	260	665	13528	0.704176
GOTERM_BP_FAT	GO:0043933~macromolecular complex subunit organization	9	2.22772	0.965465	TUBBP5, FGG, ARHGAP6, APC2, SCUBE3, ALOX5AP, CD40, LNX1, SOD2	260	710	13528	0.659545
Annotation Cluster 53	Enrichment Score: 0.16118438251273648
Category	Term	Count	%	PValue	Genes	List Total	Pop Hits	Pop Total	Fold Enrichment
GOTERM_BP_FAT	GO:0006913~nucleocytoplasmic transport	4	0.990099	0.577245	IFNG, NXF3, GLI3, THOC1	260	156	13528	1.33412
GOTERM_BP_FAT	GO:0051169~nuclear transport	4	0.990099	0.585912	IFNG, NXF3, GLI3, THOC1	260	158	13528	1.31723
GOTERM_BP_FAT	GO:0046907~intracellular transport	8	1.9802	0.971078	RTP3, AP1M2, IFNG, PCSK9, NXF3, SYTL2, GLI3, THOC1	260	657	13528	0.633556
Annotation Cluster 54	Enrichment Score: 0.08858527571905718
Category	Term	Count	%	PValue	Genes	List Total	Pop Hits	Pop Total	Fold Enrichment
GOTERM_BP_FAT	GO:0006468~protein amino acid phosphorylation	12	2.9703	0.736806	IRAK2, PAK7, CDC42BPG, STK31, SBK1, MAPK3, IFNG, AXL, LMTK3, IL1B, ADORA1, MAP2K6	260	667	13528	0.936086
GOTERM_BP_FAT	GO:0006793~phosphorus metabolic process	16	3.9604	0.842409	IRAK2, STK31, ENPP3, AXL, PIP5K1B, ADORA1, PAK7, CDC42BPG, PPM1E, SBK1, DUSP13, IFNG, MAPK3, IL1B, LMTK3, MAP2K6	260	973	13528	0.855593
GOTERM_BP_FAT	GO:0006796~phosphate metabolic process	16	3.9604	0.842409	IRAK2, STK31, ENPP3, AXL, PIP5K1B, ADORA1, PAK7, CDC42BPG, PPM1E, SBK1, DUSP13, IFNG, MAPK3, IL1B, LMTK3, MAP2K6	260	973	13528	0.855593
GOTERM_BP_FAT	GO:0016310~phosphorylation	13	3.21782	0.845785	IRAK2, PAK7, CDC42BPG, STK31, SBK1, MAPK3, IFNG, PIP5K1B, AXL, LMTK3, IL1B, ADORA1, MAP2K6	260	800	13528	0.8455
Annotation Cluster 55	Enrichment Score: 0.070631005286332
Category	Term	Count	%	PValue	Genes	List Total	Pop Hits	Pop Total	Fold Enrichment
GOTERM_BP_FAT	GO:0050890~cognition	16	3.9604	0.761481	RTP3, KLK8, OR8U8, LUM, SOX2, CDH3, OR5A1, OR5A2, SLIT2, OR10G3, IL1B, USH1C, OR8B4, IL1RAPL1, SCNN1A, C17ORF28	260	909	13528	0.915833
GOTERM_BP_FAT	GO:0007606~sensory perception of chemical stimulus	8	1.9802	0.814179	RTP3, OR8U8, OR8B4, OR5A1, SCNN1A, OR5A2, SLIT2, OR10G3	260	478	13528	0.870808
GOTERM_BP_FAT	GO:0007600~sensory perception	13	3.21782	0.857074	RTP3, OR8U8, LUM, SOX2, USH1C, OR8B4, CDH3, OR5A1, SCNN1A, OR5A2, SLIT2, C17ORF28, OR10G3	260	810	13528	0.835062
KEGG_PATHWAY	hsa04740:Olfactory transduction	5	1.23762	0.907756	OR8U8, OR8B4, OR5A1, OR5A2, OR10G3	90	379	5085	0.745383
GOTERM_BP_FAT	GO:0007608~sensory perception of smell	6	1.48515	0.919345	OR8U8, OR8B4, OR5A1, OR5A2, SLIT2, OR10G3	260	431	13528	0.724326
Annotation Cluster 56	Enrichment Score: 0.07014218312995542
Category	Term	Count	%	PValue	Genes	List Total	Pop Hits	Pop Total	Fold Enrichment
GOTERM_BP_FAT	GO:0001568~blood vessel development	4	0.990099	0.851829	ARHGAP22, IL1B, LOX, SLIT2	260	245	13528	0.849482
GOTERM_BP_FAT	GO:0001944~vasculature development	4	0.990099	0.862987	ARHGAP22, IL1B, LOX, SLIT2	260	251	13528	0.829176
Annotation Cluster 57	Enrichment Score: 0.060122551098074
Category	Term	Count	%	PValue	Genes	List Total	Pop Hits	Pop Total	Fold Enrichment
GOTERM_BP_FAT	GO:0010324~membrane invagination	4	0.990099	0.796515	LY75, NOSTRIN, PTX3, ADORA1	260	220	13528	0.946014
GOTERM_BP_FAT	GO:0006897~endocytosis	4	0.990099	0.796515	LY75, NOSTRIN, PTX3, ADORA1	260	220	13528	0.946014
GOTERM_BP_FAT	GO:0016044~membrane organization	5	1.23762	0.936782	LY75, AP1M2, NOSTRIN, PTX3, ADORA1	260	381	13528	0.682818
GOTERM_BP_FAT	GO:0016192~vesicle-mediated transport	7	1.73267	0.967128	LY75, AP1M2, SYT13, NOSTRIN, SYTL2, PTX3, ADORA1	260	576	13528	0.632318
Annotation Cluster 58	Enrichment Score: 0.050154313306760186
Category	Term	Count	%	PValue	Genes	List Total	Pop Hits	Pop Total	Fold Enrichment
GOTERM_BP_FAT	GO:0006366~transcription from RNA polymerase II promoter	4	0.990099	0.82932	CEBPB, NKX2-8, CREB5, YBX2	260	234	13528	0.889415
GOTERM_BP_FAT	GO:0006351~transcription, DNA-dependent	4	0.990099	0.921306	CEBPB, NKX2-8, CREB5, YBX2	260	292	13528	0.71275
GOTERM_BP_FAT	GO:0032774~RNA biosynthetic process	4	0.990099	0.925574	CEBPB, NKX2-8, CREB5, YBX2	260	296	13528	0.703119
Annotation Cluster 59	Enrichment Score: 0.04992752771871716
Category	Term	Count	%	PValue	Genes	List Total	Pop Hits	Pop Total	Fold Enrichment
GOTERM_BP_FAT	GO:0015672~monovalent inorganic cation transport	5	1.23762	0.862135	KCNS3, KCNMB4, SLC8A2, SLC13A5, SCNN1A	260	318	13528	0.818094
GOTERM_BP_FAT	GO:0030001~metal ion transport	6	1.48515	0.946288	KCNS3, KCNMB4, SLC8A2, SLC13A5, TCN2, SCNN1A	260	465	13528	0.671365
GOTERM_BP_FAT	GO:0006811~ion transport	9	2.22772	0.982091	MARCO, KCNS3, KCNMB4, SLC8A2, SLC13A5, CLIC3, ENPP3, TCN2, SCNN1A	260	768	13528	0.609736
GOTERM_BP_FAT	GO:0006812~cation transport	6	1.48515	0.982627	KCNS3, KCNMB4, SLC8A2, SLC13A5, TCN2, SCNN1A	260	553	13528	0.564529
Annotation Cluster 60	Enrichment Score: 0.04594584294997318
Category	Term	Count	%	PValue	Genes	List Total	Pop Hits	Pop Total	Fold Enrichment
GOTERM_BP_FAT	GO:0044271~nitrogen compound biosynthetic process	4	0.990099	0.950712	NMNAT2, UCN2, LOC440792, ATP8A1	260	325	13528	0.640379
Annotation Cluster 61	Enrichment Score: 0.023935717003038617
Category	Term	Count	%	PValue	Genes	List Total	Pop Hits	Pop Total	Fold Enrichment
GOTERM_BP_FAT	GO:0006508~proteolysis	19	4.70297	0.728263	KLK7, HPN, KLK8, AEBP1, SOCS1, RNF217, NAPSA, PROC, LNX1, RNF43, MAP1LC3C, HTRA1, TMPRSS11E, APOH, PCSK9, CFI, TMPRSS12, CASP1, NEURL3	260	1054	13528	0.937936
GOTERM_BP_FAT	GO:0030163~protein catabolic process	8	1.9802	0.95685	PRR15L, RNF43, MAP1LC3C, SOCS1, PCSK9, RNF217, NEURL3, LNX1	260	622	13528	0.669206
GOTERM_BP_FAT	GO:0044257~cellular protein catabolic process	7	1.73267	0.976387	RNF43, MAP1LC3C, SOCS1, PCSK9, RNF217, NEURL3, LNX1	260	603	13528	0.604006
GOTERM_BP_FAT	GO:0009057~macromolecule catabolic process	9	2.22772	0.984623	PRR15L, RNF43, MAP1LC3C, CHIA, SOCS1, PCSK9, RNF217, NEURL3, LNX1	260	781	13528	0.599586
GOTERM_BP_FAT	GO:0043632~modification-dependent macromolecule catabolic process	6	1.48515	0.986917	RNF43, MAP1LC3C, SOCS1, RNF217, NEURL3, LNX1	260	574	13528	0.543876
GOTERM_BP_FAT	GO:0019941~modification-dependent protein catabolic process	6	1.48515	0.986917	RNF43, MAP1LC3C, SOCS1, RNF217, NEURL3, LNX1	260	574	13528	0.543876
GOTERM_BP_FAT	GO:0051603~proteolysis involved in cellular protein catabolic process	6	1.48515	0.990852	RNF43, MAP1LC3C, SOCS1, RNF217, NEURL3, LNX1	260	600	13528	0.520308
GOTERM_BP_FAT	GO:0044265~cellular macromolecule catabolic process	7	1.73267	0.995223	RNF43, MAP1LC3C, SOCS1, PCSK9, RNF217, NEURL3, LNX1	260	725	13528	0.502366
Annotation Cluster 62	Enrichment Score: 0.023678065541105218
Category	Term	Count	%	PValue	Genes	List Total	Pop Hits	Pop Total	Fold Enrichment
GOTERM_BP_FAT	GO:0006605~protein targeting	4	0.990099	0.78359	RTP3, AP1M2, IFNG, GLI3	260	215	13528	0.968014
GOTERM_BP_FAT	GO:0006886~intracellular protein transport	5	1.23762	0.930822	RTP3, AP1M2, IFNG, SYTL2, GLI3	260	374	13528	0.695599
GOTERM_BP_FAT	GO:0034613~cellular protein localization	5	1.23762	0.957403	RTP3, AP1M2, IFNG, SYTL2, GLI3	260	411	13528	0.632978
GOTERM_BP_FAT	GO:0070727~cellular macromolecule localization	5	1.23762	0.959083	RTP3, AP1M2, IFNG, SYTL2, GLI3	260	414	13528	0.628391
GOTERM_BP_FAT	GO:0046907~intracellular transport	8	1.9802	0.971078	RTP3, AP1M2, IFNG, PCSK9, NXF3, SYTL2, GLI3, THOC1	260	657	13528	0.633556
GOTERM_BP_FAT	GO:0015031~protein transport	7	1.73267	0.997143	RTP3, AP1M2, TNFSF13B, IFNG, SYTL2, RAB11FIP1, GLI3	260	762	13528	0.477973
GOTERM_BP_FAT	GO:0045184~establishment of protein localization	7	1.73267	0.997411	RTP3, AP1M2, TNFSF13B, IFNG, SYTL2, RAB11FIP1, GLI3	260	769	13528	0.473622
GOTERM_BP_FAT	GO:0008104~protein localization	7	1.73267	0.999501	RTP3, AP1M2, TNFSF13B, IFNG, SYTL2, RAB11FIP1, GLI3	260	882	13528	0.412943

## Sheet: OVOL-GRHL2
Expression values (log scale), log fold-changes and annotations of OVOL1, OVOL2 and GRHL2 genes.
upregulation	log fold-change > 1
downregulation	log fold-change < -1
SystematicName	GeneSymbol	GeneName	RefSeqAccession	GenbankAccession	UniGeneID	EntrezGeneID	EnsemblID	TIGRID	GO	GenomicCoordinates	Cytoband	RA1	RA2	RB1	RB1.1	RB2	HCC4006	RC2.2	RA1.vs.par	RA2.vs.par	RB1.vs.par	RB1.1.vs.par	RB2.vs.par	RC2.2.vs.par
NM_024915	GRHL2	grainyhead-like 2 (Drosophila)	NM_024915	NM_024915	Hs.661088	79977	ENST00000395927	THC2474454	GO:0003677(DNA binding)|GO:0003700(sequence-specific DNA binding transcription factor activity)|GO:0005634(nucleus)|GO:0005730(nucleolus)|GO:0005737(cytoplasm)	chr8:102678918-102678977	hs|8q22.3	8.02459	8.64333	8.39568	8.59116	8.61909	8.7652	4.89673	-0.243282	0.37546	0.127806	0.32329	0.35122	-3.86846
NM_004561	OVOL1	ovo-like 1(Drosophila)	NM_004561	NM_004561	Hs.134434	5017	ENST00000335987	THC2471083	GO:0000239(pachytene)|GO:0001078(RNA polymerase II core promoter proximal region sequence-specific DNA binding transcription factor activity involved in negative regulation of transcription)|GO:0001822(kidney development)|GO:0003677(DNA binding)|GO:0005622(intracellular)|GO:0005634(nucleus)|GO:0006355(regulation of transcription, DNA-dependent)|GO:0007283(spermatogenesis)|GO:0007498(mesoderm deve…	chr11:65564519-65564578	hs|11q13.1	11.1735	11.383	11.7394	11.6448	11.0448	9.95235	4.18647	-0.216081	-0.00664487	0.349779	0.255187	-0.344798	-5.76588
NM_021220	OVOL2	ovo-like 2 (Drosophila)	NM_021220	NM_021220	Hs.710157	58495	ENST00000483661	THC2474068	GO:0001525(angiogenesis)|GO:0001755(neural crest cell migration)|GO:0001842(neural fold formation)|GO:0001947(heart looping)|GO:0003677(DNA binding)|GO:0005622(intracellular)|GO:0005634(nucleus)|GO:0007507(heart development)|GO:0008270(zinc ion binding)|GO:0008285(negative regulation of cell proliferation)|GO:0009953(dorsal/ventral pattern formation)|GO:0010837(regulation of keratinocyte prolifer…	chr20:18005078-18005019	hs|20p11.23	10.9377	11.6683	10.9558	11.1833	10.9432	12.0029	4.70348	-0.89154	-0.160879	-0.873433	-0.645934	-0.886016	-7.29941
