# Supplementary material for: Characterization of epithelial-mesenchymal transition intermediate/hybrid phenotypes associated to resistance to EGFR inhibitors in non-small cell lung cancer cell lines
Source: Oncotarget. 2017 Sep 22;8(61):103340–63. doi: 10.18632/oncotarget.21132 (PMC5732732; doi:10.18632/oncotarget.21132)
Supplement: Supplementary file 3 [file oncotarget-08-103340-s003.xlsx]

## Sheet: COMBO_270 gene- microarray data
Expression values (log scale) of the COMBO_270 gene list in NSCLC cell line duplicates.
	HCC827_a	HCC827_b	RA1_a	RA1_b	RA2_a	RA2_b	RB1_a	RB1_b	RB1.1_a	RB1.1_b	RB2_a	RB2_b	HCC4006_a	HCC4006_b	RC2.2_a	RC2.2_b
ABCA1	8.95757	9.65109	8.79498	8.79747	9.52503	9.3174	9.1912	8.91711	9.27718	9.30253	8.50493	8.76195	6.17441	6.06316	8.1185	8.66919
ABLIM1	10.1636	10.347	10.975	10.8149	11.3075	11.2079	10.4349	10.1745	10.3658	10.4122	10.4312	10.6937	10.5269	10.28	10.1242	10.2449
ACTA2	7.93848	7.71832	7.53114	7.48255	5.97226	5.98014	8.65503	8.85881	8.55159	8.67287	7.32587	7.40833	8.78197	8.66844	7.04985	6.64521
ADRB2	11.7759	12.02	12.8645	12.8117	11.7922	11.6283	13.6368	13.6045	13.1143	12.9381	13.0609	13.0085	12.2861	12.3875	11.0983	11.121
AKT1	13.5066	12.3392	12.4816	12.938	12.4861	12.3297	12.7538	12.2772	12.9545	13.3527	12.0147	12.2698	13.7257	13.338	13.5816	12.7723
ALDH1A3	14.5633	14.7236	14.5644	14.8213	14.5908	14.3627	14.9473	15.0461	14.2352	14.2309	15.0539	15.2185	16.3926	16.1496	11.3584	11.771
ANKRD22	5.82336	7.32755	8.29949	8.26283	6.37694	6.30492	9.67237	9.81988	10.0895	9.07121	9.21356	9.29598	7.10066	7.37612	3.91885	3.99999
ANTXR2	8.78685	9.16838	10.2311	10.0291	9.81968	9.92861	9.85193	9.86582	9.65249	9.7595	9.86132	10.0466	9.25311	9.34979	9.3253	8.97959
AP1M2	13.5709	12.9858	11.1836	11.2672	11.962	11.7467	11.6472	11.9098	11.8891	12.445	10.9735	11.4463	13.2621	12.9031	10.2333	10.186
ARHGEF5	11.6419	11.4788	10.872	10.7209	11.259	11.4033	11.501	11.3273	11.3763	11.2706	11.089	11.2013	11.2632	11.2753	9.78064	9.9152
AXL	9.92326	9.81178	12.8879	12.938	11.1219	11.3627	12.9999	12.5003	11.4186	12.1052	12.986	13.0264	13.7209	13.3691	15.8313	15.5031
BIK	12.3804	12.2959	13.1587	12.986	12.7553	12.8364	13.4851	12.9692	13.3506	13.0062	12.9482	13.0607	9.19683	9.22464	6.7211	6.19106
BMP7	4.5185	4.37863	4.44991	4.26547	4.27042	4.28256	4.47072	4.48818	4.44574	4.16965	4.62898	4.32483	9.69524	9.56188	4.14597	4.2577
BSPRY	13.2663	13.1399	11.9224	12.1277	12.8827	12.8558	12.6068	13.0324	12.898	13.2775	12.0718	12.4073	12.1694	12.3402	5.66977	5.29347
C10orf10	9.71752	9.62068	8.09424	7.63843	8.88755	8.57329	10.9907	10.6169	10.4178	9.55135	8.78371	8.91933	9.35721	9.75619	10.4852	10.8967
C19orf21	13.1022	12.0663	11.5002	11.7729	12.6532	12.6633	10.9401	11.1115	11.0297	11.6913	11.1307	11.3996	13.5865	13.02	7.48344	6.42914
C1orf172	10.4458	10.3011	9.22964	9.20552	9.31316	9.42245	9.68643	10.2177	9.77986	10.1273	9.40585	9.83375	10.859	10.6713	4.97092	4.65474
C9orf30-TMEFF1	5.66177	7.14529	7.88035	8.18433	7.20273	7.48407	7.12993	7.7628	7.25237	6.97871	8.28894	7.86776	8.19483	8.14848	8.37307	9.27736
CA2	5.78054	5.55266	11.3214	11.3107	10.4516	10.6477	6.35094	6.63911	5.26561	5.35204	13.3001	8.87551	5.64385	5.64925	5.60084	5.23361
CALD1	12.9846	13.4966	13.1936	13.2514	13.5714	13.4693	13.1221	13.0895	12.9992	12.6693	13.0055	13.2159	12.9229	12.9921	13.4265	13.8379
CAMK2N1	11.3318	11.5692	11.1894	11.5588	11.6637	11.5633	11.6763	11.5247	11.2899	10.5648	10.6276	10.8542	12.7913	12.9727	12.6233	12.9563
CARD6	9.88992	10.4955	10.2765	10.0798	10.7061	10.6488	10.6119	10.4184	10.4999	9.77596	10.5661	10.5199	9.40908	10.2367	10.3598	9.92027
CAV2	13.7011	14.0642	14.0802	14.1802	13.6114	13.5267	13.8202	14.2899	13.2517	14.1439	14.4186	14.5136	12.3411	11.949	10.9267	11.407
CD24	16.7698	16.6482	15.1069	14.9787	16.2767	15.8341	14.4454	14.3898	15.3609	14.6356	13.5117	13.8579	16.6186	16.455	15.496	15.6061
CDH1	15.0933	15.5109	14.5094	14.0498	15.0768	14.8952	14.4774	14.3814	14.763	14.2442	14.5575	14.4165	14.9027	14.8189	5.55587	5.97829
CDH2	6.18647	6.03147	8.31957	8.54327	7.10866	7.36883	6.54607	6.29949	5.41964	5.61004	7.63575	7.44995	10.724	10.8317	12.7802	13.1986
CDH3	15.3182	15.2403	13.8827	13.9454	14.0114	14.104	14.1603	14.0403	14.7765	14.6796	13.3084	13.5738	14.6907	14.8134	6.51175	6.99929
CDK14	9.78803	10.1702	10.5036	10.0084	11.1249	11.0938	9.667	9.77355	10.0245	9.7293	10.1174	9.88984	8.10025	7.95128	9.99041	10.0789
CDKN2C	9.99896	9.97085	10.5895	10.4521	10.2612	10.2736	9.83896	10.1237	9.8942	9.82207	9.77959	9.88751	10.7951	10.5737	11.6617	12.0116
CLDN1	9.53236	10.321	10.8716	10.7121	10.7101	10.7894	9.68464	9.75692	9.81488	10.0002	10.6661	10.247	14.4262	14.2054	11.438	12.0991
CLDN3	13.8675	14.0292	12.7976	12.8799	13.293	13.4431	12.789	12.9029	13.326	13.0658	12.2062	12.5544	12.8678	13.1759	10.0144	10.0339
CLDN7	14.7356	14.5003	13.371	13.6238	13.4114	13.3945	14.2634	14.5238	14.2362	14.4367	13.2892	13.7021	14.5002	14.3664	9.13738	8.98653
COL1A1	7.93406	7.3479	6.5708	6.07614	7.79421	7.69979	7.23482	6.71123	7.55507	6.85759	6.77272	6.32418	8.669	8.44061	10.4824	10.3412
COL1A2	4.19311	4.63695	4.33426	4.55371	4.49739	4.36794	4.23367	4.30621	4.27202	4.29799	4.5094	4.52677	7.36494	7.46928	15.1774	15.3797
COL5A2	5.23481	6.39607	6.7877	6.61056	6.20701	6.58073	6.81838	6.28973	6.53867	6.30748	7.44811	6.94599	9.53673	9.73638	6.42206	7.51816
COL6A1	10.4354	10.5627	8.90021	9.64777	12.0346	12.4566	8.4991	8.42377	7.7879	7.43879	9.2064	9.10525	9.69523	9.76746	14.3311	14.151
COL6A3	10.1839	4.09538	4.10065	3.66532	5.67727	4.37394	4.02513	4.06338	3.50381	3.67946	4.00841	4.07413	4.13698	4.00841	4.00561	3.91287
CRB3	11.7362	11.8524	11.5222	10.9583	11.4247	11.4518	11.8222	11.6879	12.153	11.6438	11.9937	11.6549	12.4656	12.654	9.42672	9.28667
CTGF	9.04959	9.29914	9.45821	8.81097	10.292	9.39978	8.5766	8.54182	7.21204	8.1827	9.28746	8.68759	11.3333	10.8694	12.7956	12.7534
CTNNBIP1	11.2719	11.0635	10.8424	10.6843	10.6948	10.833	11.2234	11.3322	11.1577	11.2618	11.1455	11.0916	11.6515	11.6211	9.6296	9.33105
CTSL2	12.6465	13.4672	12.0991	12.0438	13.0295	13.044	11.7334	12.2205	11.883	11.7721	12.5099	12.2931	12.6766	12.9778	11.2222	11.6225
CXADR	11.6236	11.854	11.7625	11.7059	11.4973	11.2007	11.0274	11.3486	10.9386	11.4074	11.5341	11.8418	10.3164	10.231	8.14352	8.60763
CXCL16	10.9135	10.7832	10.5899	10.9467	10.3728	10.6264	10.6818	10.7551	11.226	11.083	10.7707	10.7003	11.8579	12.0467	7.78298	7.83544
CYP1B1	12.0419	12.1073	12.3248	11.7471	10.207	9.76514	12.7211	12.8258	13.1046	12.8787	12.5931	12.3999	6.74348	6.98244	14.0506	13.3276
DCN	4.77478	5.38693	5.21916	5.29461	5.33538	5.26795	5.43879	5.34096	5.20212	5.41995	4.85953	5.09011	5.09011	5.14082	5.66977	6.22158
DES	10.2826	9.5283	9.95199	10.9734	10.1031	9.93085	10.1444	9.63917	10.3372	9.66894	9.37975	9.59392	9.05596	9.47247	10.3121	10.1153
DKK1	10.0323	11.1426	9.89306	10.6717	11.0819	11.4531	7.51644	7.96795	7.60107	8.67287	10.8659	10.309	14.0652	13.9748	13.9485	14.4568
DKK2	3.18485	4.13184	4.37503	4.85174	4.12411	4.26208	4.32866	4.45532	4.38801	4.66533	5.73978	4.48783	5.8572	5.63753	4.71424	4.88874
DKK3	8.44792	8.26041	6.88846	6.93615	7.21428	7.20856	6.79262	7.36568	6.85821	7.28994	6.76928	6.87767	11.8599	11.3408	12.7187	12.1573
DKK4	6.22158	4.0389	4.64565	4.7228	4.68649	5.03754	4.52159	4.73131	4.85953	4.32417	4.12411	4.35974	4.52942	4.73639	4.20211	4.72109
DSC3	5.92652	6.37577	6.64401	6.17322	6.86554	6.95338	5.38475	5.33864	5.52193	5.62115	6.13855	5.72862	7.27948	7.28139	7.49224	7.92928
DSG1	5.04712	4.66177	4.69348	4.27378	4.80251	4.89632	5.01958	4.85642	4.73301	4.71595	4.70907	4.73131	4.86108	4.53137	4.79603	4.37503
DSG2	11.7738	11.5097	10.9623	11.026	11.4474	11.1377	10.8281	11.0653	10.4715	11.4407	10.7279	11.0106	11.4256	10.5903	8.87748	8.68349
DSG4	3.99716	3.9248	4.5999	4.65104	4.4115	4.33091	4.53721	4.37503	3.89177	4.50382	4.23839	4.2992	4.60917	4.25029	4.43462	4.02513
DSP	12.4267	12.9285	12.179	12.0522	12.9689	12.9288	11.7977	11.8133	11.7085	11.651	12.5169	12.3579	11.9813	11.9177	9.76185	10.0787
DVL1	13.0728	12.4865	12.3316	12.7559	12.9231	12.8491	12.5588	12.529	12.1656	12.8928	12.2023	12.5504	12.6912	12.2188	13.0166	12.3762
DVL2	13.5732	12.8457	12.3111	12.4897	12.5397	12.5197	13.098	12.7838	12.9162	13.2393	12.1484	12.2795	12.243	11.8482	12.838	12.362
DVL3	10.8069	10.6006	10.0962	10.1804	9.67173	9.56248	10.245	10.4723	10.3166	10.8414	10.0551	10.1697	11.1	10.8992	11.4103	11.1093
EGF	4.53527	5.18115	4.40726	4.4115	4.72451	4.47166	4.90989	5.49435	4.52159	4.61286	4.92629	5.05798	6.71532	6.30634	5.97226	6.90369
ELF3	15.4522	14.6907	14.1835	14.0756	13.5368	13.0658	15.0692	15.3078	14.7758	15.5281	13.6949	14.3969	13.6552	13.4267	12.0285	11.8005
ELMO3	12.4216	11.2341	10.813	10.642	11.2504	10.7669	11.4669	11.4793	11.4684	11.9703	10.2364	10.8355	10.7099	10.3446	7.01472	6.29634
EML1	6.96108	6.76262	8.23698	8.31144	8.31616	8.52978	6.77996	7.29465	6.76476	6.9906	7.40067	7.76791	9.6996	9.38255	11.7429	12.042
EMP3	12.7623	11.8784	13.2351	13.2428	13.5381	13.9205	12.9606	12.4446	12.5544	13.2862	12.9096	12.9947	8.38775	8.41587	13.4875	12.3957
ENPP5	8.82744	9.44411	7.28569	7.1575	7.56902	7.07146	7.48759	8.45353	7.82376	8.08514	7.88035	7.87786	8.67353	8.32727	6.98014	7.55002
EOMES	3.54301	4.5999	5.1267	4.53721	4.91363	4.81537	4.69696	4.45532	4.63299	4.25973	5.28771	4.90161	6.62113	6.55794	5.16867	5.46352
EP300	9.07556	9.34436	9.47694	9.24276	9.16499	9.17375	9.31292	9.03999	9.36328	9.39948	9.54146	9.50358	9.43801	9.59985	9.45504	9.54623
EPCAM	16.1309	16.5571	16.0994	16.3168	15.7805	15.6966	16.1022	16.3848	16.3197	16.2749	16.4656	16.5794	16.3616	16.4383	11.1902	11.8614
EPHA1	9.20358	8.13811	7.57246	7.68014	6.98157	6.96668	7.75259	8.44941	7.83546	8.73164	7.5792	8.16648	8.29742	8.15529	4.07145	4.52942
EPN3	10.2232	10.7236	10.5236	10.0372	10.6938	10.688	10.6836	10.4959	11.3498	10.7217	11.3098	10.998	11.6889	11.8605	6.17492	6.58754
EPPK1	7.0065	7.22098	6.28366	6.11829	6.93958	7.13667	6.04302	5.56224	6.11569	6.14242	5.59432	5.74146	7.94745	7.8638	5.51076	5.81538
ESRP1	10.9373	11.1287	9.83178	9.88627	10.2404	10.0979	10.8667	11.4292	11.1591	11.1475	10.2124	10.5431	10.9237	10.9861	5.97226	5.68562
EVPL	12.7279	11.5144	11.5665	12.3783	12.3683	12.0906	11.9803	11.0816	12.062	11.6368	11.1821	11.2261	12.0288	11.8296	11.2204	11.0989
F11R	14.1382	14.2015	13.4145	13.5725	13.684	13.5347	13.8499	13.8884	13.8888	13.8165	13.4899	13.6848	13.5869	14.0514	11.0063	10.8946
FAM169A	8.89696	9.53296	9.29664	9.0093	9.87721	9.92294	9.30673	9.23205	9.64926	9.26739	9.83653	9.50809	8.98958	9.11317	6.40005	7.24673
FBLN5	7.82933	7.7026	8.86815	8.37992	5.88034	6.01437	8.98789	9.11199	9.69957	9.35755	7.65687	8.00475	8.96384	9.0065	8.85282	8.81553
FBN1	4.70907	4.88874	4.3174	2.60951	3.3923	3.12927	3.70042	3.68648	3.99716	3.67946	3.73638	3.99716	8.4561	8.43593	9.88154	9.75731
FGF2	8.26298	8.85224	9.88681	9.85899	10.4302	10.0593	9.70037	9.09505	9.45053	8.64289	10.82	9.84632	7.65931	7.59434	10.2564	10.3827
FGFBP1	11.902	12.5681	11.455	11.5217	10.8883	10.9325	11.7418	11.2865	11.3618	11.6402	11.5252	11.4173	14.7601	14.5821	7.01472	7.35232
FGFR3	9.11047	8.58956	7.57773	7.6368	8.52133	8.46499	7.50675	7.53844	7.73938	7.84677	6.8633	6.94125	7.90665	8.11131	7.48933	7.59345
FN1	7.87517	7.54617	7.9491	8.24659	7.26781	6.88188	7.88484	7.97181	7.89216	8.10452	6.54689	8.00773	5.57175	5.82257	8.68157	7.45584
FOXC1	9.59546	8.99488	9.63776	10.279	9.8581	10.0793	9.69346	9.20518	9.42315	8.91256	9.5165	9.47694	8.88293	8.94389	10.2972	10.5558
FST	6.99187	7.85292	6.14529	7.20059	8.56474	9.15371	4.96433	4.82495	4.9901	5.14465	5.65642	5.92925	11.6873	11.7368	11.0114	11.0641
FSTL1	13.8365	13.935	13.9665	14.0104	14.0223	13.8606	13.6801	13.8999	13.6475	13.7893	13.4323	13.596	14.9401	14.5518	16.1394	16.3304
FZD7	7.30021	8.01629	9.09639	8.76254	9.71773	9.79594	8.90529	8.8068	8.2384	7.62958	9.4191	9.17524	8.19483	8.21962	11.045	11.9227
GALNT10	11.0243	11.5847	11.8109	12.4703	12.1448	12.1247	11.2778	11.5921	11.3601	11.321	11.9249	12.1751	15.0712	15.2053	12.901	13.0393
GALNT3	11.507	11.8213	11.4389	11.3874	11.1317	10.9262	11.9495	11.6754	12.0625	11.294	11.9136	11.5173	11.8366	11.816	9.90586	10.4267
GALNT5	11.6999	11.8256	10.1036	10.1286	10.0298	10.1396	9.05664	9.54472	9.19422	9.65528	9.70098	9.53016	12.6474	12.2831	11.4363	11.3408
GJB3	11.3978	10.5916	9.97918	10.4078	10.5859	10.6193	9.99108	10.1338	9.89699	10.8144	10.2006	10.4888	10.9045	10.3084	5.69435	4.8719
GNG11	3.67616	3.65696	3.87231	3.82373	4.07416	4.13591	3.4974	3.5367	3.684	3.68226	3.89613	3.87411	7.20796	7.49534	11.7622	11.7761
GPR56	13.7419	13.5765	13.1598	13.3304	12.778	12.6827	14.2623	14.1276	14.3059	13.8827	13.3724	13.6627	16.4191	16.3448	13.4769	13.3098
GPX3	5.29561	4.58965	5.07203	3.97884	4.70058	4.63849	4.93452	4.19083	4.83739	4.98788	4.93658	4.52814	10.9001	10.5621	9.76048	8.58477
GRHL1	8.94859	9.33484	8.88083	8.82006	9.00909	9.0891	9.06051	9.07675	9.32988	9.12994	8.99124	8.99356	7.67695	7.67744	6.56598	6.91831
GRHL2	8.12725	8.40849	8.12667	7.92251	8.63326	8.65341	8.2882	8.50316	8.61664	8.56568	8.75786	8.48033	8.90896	8.62143	4.9461	4.84736
GSC	4.74986	4.26911	4.3174	4.32192	4.4115	4.37394	4.52159	4.6671	4.57553	4.25973	4.48984	3.90687	7.7079	7.84715	4.87344	5.23361
GSK3B	11.8975	12.0268	11.8748	11.918	11.5668	11.7584	11.7843	11.7244	11.8793	12.0838	11.4719	11.7465	12.4864	12.3646	11.5341	11.7421
HMGA2	12.0497	12.0214	12.7524	12.9556	12.1096	12.1972	12.1842	11.9637	12.2382	11.8129	12.8686	12.7711	10.0425	10.0801	10.511	10.533
HNF4A	3.99716	3.99999	4.48783	3.66532	4.32866	3.82653	4.02513	4.11633	3.82653	4.13184	7.78749	4.41995	4.13698	3.90687	3.76485	4.26208
HOOK1	10.0846	10.6581	9.85874	9.76733	9.99518	9.93525	10.0163	10.2844	10.0917	10.3065	10.448	10.338	7.80799	8.17094	4.83473	4.91598
HRAS	12.1808	11.4938	11.9349	12.0485	12.088	12.1686	11.2718	11.2254	11.2978	11.9829	11.8467	11.9457	11.9233	11.8644	12.4501	11.7974
IFI30	13.7192	13.7711	13.8457	14.7318	14.1674	14.3976	14.0365	13.9276	14.2838	14.1283	13.8718	14.1226	13.5514	13.9347	11.0828	11.049
IGFBP3	15.2652	15.1738	14.0315	13.398	10.8376	10.452	14.3862	14.5065	14.9671	15.2406	13.423	13.8082	13.6143	13.2887	11.7635	12.0071
IGFBP4	8.44747	7.22098	6.89954	6.60084	5.15481	5.26795	6.65239	6.66489	6.52405	7.53843	6.45532	6.32418	8.8255	8.23646	10.5803	9.43587
IGSF5	4.32866	4.5999	4.6671	3.50777	4.24792	4.33091	4.62021	4.11633	4.38801	4.94982	4.70907	5.03754	4.78299	4.2992	4.66888	4.52942
IL18	10.4321	10.8553	10.327	10.3203	9.99826	10.2283	9.66928	10.3021	9.5175	10.1673	11.0702	10.9127	9.92743	9.96906	10.752	10.9621
IL1R1	7.58493	8.2707	7.38162	7.03636	7.26227	7.28714	7.03148	7.29644	8.23667	7.41166	7.09442	7.2823	7.0402	7.10088	5.89915	6.2591
IL1RN	7.63809	8.21538	8.45906	8.9453	8.04232	8.2821	8.19402	8.15269	8.39948	7.75279	8.65385	8.39614	7.38453	7.51325	7.16573	7.16502
ILK	12.7788	11.6981	11.6839	11.6374	11.9847	12.1138	11.7732	11.7802	11.6894	12.4704	11.205	11.4889	13.2552	12.9375	14.3366	13.4411
ITGA5	11.9873	10.7085	10.8036	11.4961	10.0812	10.2406	11.9077	11.9543	11.3716	12.1164	10.3649	11.0281	9.52442	9.24793	11.6434	10.3137
ITGAV	12.6928	13.1669	12.7402	12.803	13.3884	13.2087	12.6264	12.7756	12.5708	12.1738	12.7752	12.7402	12.6706	12.4168	12.7173	13.0571
ITGB1	13.1128	13.2564	13.1021	12.8291	13.4524	13.234	13.0947	13.1164	12.8558	13.2344	12.6372	13.1212	12.6608	12.4528	12.8759	12.8062
ITGB6	8.09523	8.8317	8.37218	7.62776	8.07046	7.83842	9.24852	9.30969	9.18317	8.66022	7.16616	8.28872	9.54518	9.68748	4.07145	4.42625
JAG1	7.91513	8.9813	9.92588	9.34027	9.9176	10.1141	9.2064	8.94581	8.89614	8.29534	9.72654	9.13435	10.5272	10.384	8.84613	9.90675
JAG2	11.8123	10.8329	10.1192	10.6711	11.3578	11.2903	9.57037	9.46894	9.98098	10.8788	9.32341	9.85332	10.2695	10.0235	8.78565	7.90642
JAM3	4.74986	3.9248	4.00841	3.84861	4.72451	4.26208	4.25973	3.91287	3.42624	4.25973	4.6257	4.70907	5.38046	5.01541	7.12509	6.68211
JUP	14.6907	13.8909	13.5002	13.467	12.0673	12.237	14.1613	14.1028	14.0186	14.5508	12.7003	13.3822	14.3808	14.0418	10.7949	10.0321
KLC3	10.998	10.4199	8.75781	9.13971	11.1355	11.0525	8.6347	8.82123	8.50146	8.98317	9.20074	9.4191	10.5452	10.4985	8.13915	7.41548
KLF17	14.3206	13.8479	14.1459	13.357	14.3984	13.5006	14.5633	13.4113	13.9291	13.6475	14.3782	13.9115	13.77	13.55	14.7343	13.7561
KLK10	4.74986	5.78627	5.47269	5.47269	4.80251	5.65999	5.49884	5.06608	5.1267	4.90688	5.30947	5.29806	8.22649	8.30777	4.71424	5.03891
KLK7	5.2131	5.224	3.88263	4.02513	3.84547	3.47165	3.9248	3.84861	4.0768	4.71595	4.00841	3.80734	8.83457	9.32523	3.57363	3.7313
KRT14	6.8178	6.44956	5.78216	6.09939	5.04427	5.04083	7.05182	7.09349	6.45489	6.95722	5.9045	6.50507	6.1051	6.03434	6.12486	4.69033
KRT15	12.6727	12.6689	11.5691	11.6602	11.4931	11.3965	12.524	12.6786	12.2631	12.2438	11.1479	11.7687	11.1649	11.1822	9.04115	8.8007
KRT17	7.58778	7.042	6.49235	6.66356	5.7039	5.64295	8.69022	8.24592	7.94499	8.37307	5.98939	8.66606	6.65955	6.43358	4.79603	4.79441
KRT18	17.6908	17.4966	17.0667	17.0703	17.281	17.2146	16.6097	16.831	16.5444	17.0889	16.7419	17.0253	16.8705	16.6646	16.235	16.099
KRT19	18.7089	18.7967	17.8951	17.7376	17.6395	17.6094	18.4074	18.6981	18.2234	18.6255	18.1165	18.1318	18.5334	18.4765	14.5821	14.5675
KRT7	18.6542	18.6767	17.9853	18.0043	18.5379	18.6008	17.621	17.579	17.5607	17.679	17.9983	17.8324	18.9884	18.8607	16.8747	16.9462
KRT8	13.7014	12.4129	12.201	12.3727	12.2435	12.2389	12.2549	12.0097	12.3031	12.7068	11.677	11.7412	11.8579	11.6893	12.3444	11.6885
KRTCAP3	12.5402	12.4649	11.6724	11.6719	12.1771	12.2186	12.4155	12.66	12.5002	12.7459	12.2138	12.2161	11.4868	11.6794	6.26209	6.46454
LAD1	15.5281	15.27	14.4216	14.8134	15.0647	15.3865	14.7285	14.7373	15.0923	15.2275	14.572	14.7971	14.9443	14.8959	11.9064	11.9587
LAMA1	4.4282	5.28972	4.23784	4.12514	3.3342	3.53577	3.90708	2.499	3.83491	3.76247	3.35783	2.82019	4.99287	4.50138	6.21306	6.13559
LIX1L	5.23461	5.73394	7.93877	7.79841	7.33897	7.63924	6.88452	7.16646	5.97631	6.68169	7.50077	7.21598	7.20482	7.20838	10.0565	10.3553
LOX	7.02021	8.13658	6.32222	5.75154	5.95324	6.0289	5.62825	5.819	5.66061	5.20816	6.36161	6.26091	8.59456	8.80653	11.7682	12.0219
LSR	12.4819	11.1982	10.5378	10.7813	10.9528	11.0858	10.896	10.7459	10.9498	11.3488	10.5127	10.6938	12.4326	12.4413	9.25938	8.95283
LTBP1	4.0127	5.23955	5.17297	4.4705	5.04136	5.04214	4.50832	4.63134	4.11465	4.44225	4.70632	4.48787	9.28245	9.03394	8.25037	8.46858
LTBP2	4.74986	5.75739	6.25503	6.23002	4.68649	4.33091	6.0911	6.28973	7.51434	6.16176	5.25325	5.52061	6.16113	6.13891	8.69555	9.42751
LUM	6.54109	7.18456	4.00841	3.84861	5.55842	5.34429	4.11373	3.84861	3.77806	4.20211	4.06608	3.75153	3.91287	3.70042	9.76671	10.2201
MAL2	15.1694	15.6561	14.7992	14.8222	15.2076	15.2477	14.7495	14.9688	14.786	14.9229	15.2862	15.2862	15.6575	15.5069	7.79157	8.07305
MAP1B	9.5065	9.59546	9.42283	9.50674	10.3936	10.3414	7.5956	7.67207	6.87351	7.30309	7.96628	8.42646	9.12907	9.29211	11.2083	11.3415
MAP7	9.78078	10.3706	9.86734	9.53471	10.0976	10.1525	9.80318	9.92156	10.0415	9.97785	10.3244	10.1929	10.2687	10.2251	6.41976	7.07172
MAPK13	11.6747	11.2487	10.8073	11.1444	10.3719	10.3816	11.3261	11.7191	11.2673	11.8434	10.7706	11.3669	11.7615	11.7244	9.41355	8.84843
MAPK14	9.78803	9.45192	8.78387	9.18154	8.77334	8.85263	9.10718	9.88903	8.94891	9.99453	8.87416	9.52442	9.49685	9.22264	9.36724	8.53782
MAPK8	6.83614	7.23118	7.54671	7.21378	7.80114	7.74339	7.21958	7.3269	7.08888	7.18647	7.48837	7.64027	7.47683	7.24452	7.03523	7.2832
MITF	11.0791	11.4833	11.0202	11.663	11.6723	11.708	9.87864	10.0361	9.85589	10.3324	11.1697	10.9946	11.2536	11.4417	10.2185	10.5361
MME	5.85929	5.29271	5.56421	5.54104	6.08406	6.06854	6.01022	5.43789	5.64623	6.29652	5.51416	5.47617	6.30826	6.23113	6.85291	7.07538
MMP9	8.44722	9.85724	8.09051	8.72906	9.27233	10.0605	7.41735	7.30605	7.61711	7.35891	7.91778	8.01631	7.93121	8.00139	7.40502	7.2405
MPP7	8.53296	9.41435	8.47687	8.37748	8.36345	8.30663	8.56451	8.6912	8.86805	8.15908	9.06571	8.44501	8.50488	8.82202	5.14082	5.91811
MPZL2	10.9602	11.5284	10.5921	10.6276	10.5459	10.5254	11.3989	11.6767	11.5743	11.3964	11.021	11.0964	13.0694	13.1864	5.56293	6.26266
MSN	15.3119	15.152	14.8265	14.7445	15.0029	15.2768	14.8088	14.4889	14.459	14.5546	14.6272	14.7373	15.2393	15.2105	15.3397	15.2582
MST1R	11.5825	11.2185	10.4201	10.7278	10.4497	10.3261	11.2098	11.1297	11.3924	11.8854	10.4516	10.9272	11.9404	11.5705	8.44863	8.33825
MYL9	10.5466	9.32017	9.08169	9.25193	9.64402	9.8538	7.43827	7.30364	6.80514	7.84451	8.82714	8.52295	7.81057	7.47523	12.5877	11.6222
MYO5B	6.29568	7.05913	6.21329	6.25347	7.12372	6.996	6.60815	6.56296	6.49364	6.07363	6.58468	6.48783	7.57918	7.5193	6.67323	6.81201
NODAL	3.82653	4.0389	4.05527	4.0901	4.76652	5.01122	4.32866	4.06338	4.3174	3.49183	4.44293	4.53915	4.75655	4.41995	4.62387	4.13184
NOG	5.00562	5.69913	7.93516	7.24377	7.64476	7.7211	4.18981	3.84861	4.0768	3.76485	4.58495	4.35974	9.15636	8.89207	10.6711	10.9281
NOTCH1	7.60104	7.45196	7.6443	7.86499	7.44835	7.38624	7.4361	7.52142	7.13428	7.99668	8.30942	8.42298	7.43965	7.15119	7.70141	7.53535
NR2F1	10.431	10.7531	8.75353	9.21962	10.6544	10.9792	8.63838	8.83625	8.70482	8.66955	9.33102	9.07777	11.1558	11.8933	9.59916	9.3452
NUDT13	6.47674	6.86959	6.61379	6.40034	6.59549	6.99682	6.22821	6.91923	6.31769	6.3404	6.91251	6.98192	6.53333	6.81498	7.06019	7.85837
OCLN	9.27568	9.98972	9.29454	8.9978	9.89624	10.1115	9.05668	9.06441	9.47752	9.10636	9.72258	9.44711	9.64265	9.76817	8.07567	8.7733
OVOL2	11.7962	11.8622	10.9785	10.8969	11.6714	11.6653	11.0717	10.8399	11.2661	11.1005	10.8741	11.0123	11.9325	12.0733	4.66888	4.73808
PDGFA	7.35105	7.89489	7.76062	7.97651	8.01431	8.30505	7.87621	8.07918	7.99359	7.56595	7.89926	7.83411	9.15499	9.40773	7.93292	8.0164
PDGFB	8.97638	8.50389	7.08514	7.288	9.7686	9.97096	6.49735	6.65665	5.68211	6.44449	7.09572	7.1743	9.94453	9.70547	9.06432	8.40354
PDGFC	11.8315	12.3215	12.0241	12.0148	14.0756	14.1893	11.3511	11.2228	10.9381	10.4959	12.3431	12.1957	11.5269	11.6932	12.585	12.873
PDGFD	5.09011	5.95419	6.00842	5.7879	6.78054	6.82157	5.78463	6.14593	5.60547	5.64565	6.00913	5.86418	5.27029	5.01541	6.57506	7.46811
PDGFRB	6.16113	4.0389	3.97153	4.4115	3.84547	4.02513	4.25973	4.5999	4.45532	3.2761	4.48984	4.07413	4.18734	4.50183	11.2559	11.7544
PKP2	9.06221	9.80373	10.0323	10.2075	9.23025	9.16294	10.2887	10.205	10.2735	9.4593	10.6355	10.0057	9.72467	9.87764	6.53673	7.65486
PLAT	8.73767	9.11116	8.24387	8.8495	8.68269	8.52425	9.16872	9.25986	8.97459	8.53165	8.47523	8.62996	12.7758	12.8013	11.5285	11.847
PLEK2	12.6763	13.1379	13.2554	13.2928	12.7581	13.0374	13.0825	13.4666	13.308	13.4941	13.1603	13.2954	13.2617	13.3682	11.4324	11.0732
PLS1	11.1167	11.711	11.3411	11.4874	11.1088	11.2519	11.3906	11.6667	11.6447	11.3152	11.645	11.5865	10.8636	11.1168	7.62365	8.72654
PLXNB1	9.41696	8.33776	7.8007	8.40886	7.75822	7.13089	8.85924	9.20656	8.58784	9.71301	7.50345	8.51668	9.04947	8.39533	8.22204	7.49097
PPAP2B	11.7861	12.2507	12.0879	11.7932	10.8883	10.738	12.3497	12.4102	12.3772	11.9421	12.1242	11.8619	11.5407	11.3066	10.8626	11.6455
PPARG	10.893	11.0268	10.7957	10.8993	11.6494	11.6482	10.8305	11.2536	10.7815	11.4633	11.0566	11.0493	10.543	10.326	10.0193	9.80835
PPL	10.9706	10.4918	8.99744	9.1773	9.09317	8.9485	10.4392	10.653	10.1174	11.0749	9.28287	9.66661	12.7813	12.5359	10.4471	10.5536
PPPDE2	12.2134	11.7553	12.2022	12.3723	11.6184	11.8752	11.9398	11.9986	12.053	12.2046	11.8654	12.0589	11.8865	11.9178	12.279	11.8854
PRKCA	11.8357	12.6189	12.2696	12.4928	12.5173	12.457	12.874	12.2587	12.81	11.9317	12.1706	12.2527	11.1033	11.4675	13.1478	13.924
PRR5	9.3379	8.80872	8.69828	9.26384	9.05264	9.39062	8.57894	8.73161	8.51552	9.30785	8.41957	8.92218	8.33384	8.20455	8.23778	7.76965
PRRG4	10.8217	10.4463	10.193	9.71797	10.622	10.3303	10.4493	9.92799	10.5341	10.0162	9.91315	9.62856	13.3089	13.3175	8.84882	8.14863
PRSS22	14.1376	12.5523	12.6216	13.0058	12.8294	12.0548	14.6811	14.1646	14.5843	14.872	12.3281	12.7536	11.4412	11.0643	5.73893	6.18239
PRSS8	13.9035	14.3655	12.8222	12.6229	13.554	13.5062	14.3831	14.4798	14.0848	13.9224	12.7655	12.9263	15.663	15.8645	7.04985	6.24258
PTGER2	7.27903	8.51033	7.9223	8.0378	6.63843	7.31387	7.69566	8.3895	8.72425	8.96979	8.36605	8.44327	9.62056	9.52181	8.34631	8.79502
PTP4A1	11.28	11.3395	11.592	11.6325	11.4418	11.4673	11.3296	11.3085	11.4981	11.5271	11.552	11.5547	11.7684	11.7641	11.2349	11.3777
PTX3	7.74288	8.38647	10.9242	11.1621	10.0122	10.6321	10.6991	10.6613	10.1868	10.5619	11.7972	11.5456	4.73728	4.45833	8.50181	8.42227
PVRL1	7.04132	6.99329	7.73238	8.20717	8.14736	8.66606	6.97046	7.30364	7.12056	7.80524	7.69827	7.93443	8.34935	8.5753	8.37626	8.06154
PVRL4	8.62628	8.55339	8.59898	8.34423	8.23302	8.23542	9.89373	9.23043	10.0591	9.05269	8.07723	8.16514	8.52625	8.92667	5.55362	5.12282
RAB25	13.1255	12.575	11.6649	11.8812	9.06958	9.08846	12.5971	12.954	12.7821	13.3539	12.0179	12.346	13.7252	13.6763	4.07145	3.50777
RAC1	14.5181	14.7013	14.5716	14.4159	14.0113	13.9093	14.5979	14.8239	14.6446	14.8497	14.4359	14.5647	15.9566	15.6322	14.7673	15.052
RAP1A	13.6083	14.2759	13.9099	14.1795	13.7944	13.8797	13.7071	14.1172	13.8359	13.7836	13.9183	14.1933	13.9889	14.2108	13.3746	14.0756
RAP1B	13.6607	14.021	14.2941	14.2299	14.6041	14.5602	14.071	13.9994	14.0341	13.5767	14.3667	14.2196	14.0966	14.0524	14.141	14.3317
RECK	7.45762	8.22675	7.91566	7.78	7.24206	7.33201	7.0653	7.30384	7.2968	7.22823	7.6673	7.39243	7.13228	7.21189	7.37293	8.07636
RGS2	11.9882	12.3103	13.6074	13.1002	13.2552	13.0565	13.5372	13.8046	13.6968	13.5381	13.2354	13.3862	10.4003	10.5125	9.78319	10.2588
S100A14	11.5233	11.6067	10.4701	10.1937	10.3094	10.0771	12.4399	12.6711	12.2089	11.9329	10.8435	11.2004	15.4778	15.6689	5.30947	5.18115
S100A4	8.35686	8.90209	8.1032	7.88655	8.0121	8.28265	9.24116	9.41812	9.54122	9.05129	9.01737	9.09885	10.6492	11.1918	9.11829	9.8824
S100P	9.87296	9.28966	9.07485	8.80906	7.00738	6.87075	11.7616	11.0196	11.5031	10.7702	8.61655	8.53637	9.54146	9.77862	6.9719	7.03995
SCNN1A	14.038	12.6942	11.0496	10.8544	8.68135	7.66811	12.4573	12.1819	12.1564	12.9052	10.6632	11.1772	11.9278	11.5228	6.48834	5.96506
SCUBE3	6.86302	4.74986	4.10065	4.97441	4.66355	4.81537	4.45737	4.41573	4.16489	4.56032	4.92629	4.60732	5.18611	4.96578	4.32192	4.81377
SDC1	13.9113	14.0228	13.7867	13.6825	13.1646	13.4247	13.7836	13.9777	14.2772	14.2091	13.8743	14.1464	15.9575	15.7767	13.8936	13.9701
SERINC2	9.02332	7.73872	6.88341	7.82744	7.73079	7.65217	7.24822	8.06869	7.42862	8.64188	6.61056	7.58379	9.98757	9.51422	7.43097	6.45327
SERPINB1	14.0951	14.2338	14.035	13.9512	13.1681	12.8645	14.7175	14.9696	14.5214	14.4771	13.693	14.0292	12.1238	12.062	11.7914	12.1528
SERPINE1	5.43223	5.99442	7.15461	7.74063	6.38249	6.54105	7.75684	8.58178	5.76876	6.37456	8.79139	9.05391	11.21	10.4792	14.0007	13.4447
SERPINE2	8.70951	9.48205	10.4219	9.90308	10.8274	10.9757	7.97835	8.76922	8.62514	9.00755	9.41187	9.23485	8.72238	8.66656	10.7192	10.9391
SH3YL1	11.1886	11.9223	10.8335	11.1631	10.8605	10.8012	11.7746	12.1329	11.8992	11.403	11.7226	11.6719	10.0555	10.3361	6.4935	7.2839
SHH	6.60501	5.78627	6.5708	6.53089	6.56033	6.29634	7.18611	6.76756	7.04985	6.81618	6.99152	6.74567	6.05731	6.27612	6.77807	5.7039
SLC22A4	8.37951	8.55159	9.00075	9.0628	8.04601	8.22015	8.74431	9.28851	8.96542	8.77987	9.30042	9.30128	7.69566	7.55579	9.22758	9.05554
SLC27A2	9.21208	9.59143	8.31671	8.06592	5.68562	5.98014	8.22942	8.75395	9.48558	9.64526	8.44863	8.39138	12.148	12.0544	10.5292	10.8073
SLC44A2	12.4976	11.8513	10.9987	11.2023	12.3332	12.2009	10.9652	10.9064	11.0809	11.6316	10.8485	10.9652	12.5627	12.2668	11.3561	10.5894
SLC7A5	15.1528	14.3369	14.1715	14.3213	14.8213	14.925	14.1653	13.7167	13.8533	14.3848	13.8531	14.1537	11.6165	12.0452	13.5945	13.1467
SLPI	10.5115	10.0858	12.2212	12.2553	6.35094	6.31571	13.7665	14.1757	13.873	13.821	12.1903	12.7542	10.1425	10.4792	4.07145	4.26208
SMAD2	7.53053	8.25989	8.22686	7.77992	8.03463	8.02877	7.71231	7.85545	7.47877	7.62285	8.22656	8.20663	8.20671	8.22889	7.31685	8.18441
SMAD3	12.984	13.0485	13.533	13.7143	13.6174	13.5977	13.8084	13.3053	13.5117	13.1712	13.236	13.306	12.6465	12.5163	13.3277	13.8246
SMAD7	10.7816	10.486	10.255	10.8069	10.8644	11.2945	9.92518	10.1201	9.98195	10.6438	10.1295	10.1036	10.5387	10.5552	12.1241	11.7317
SMPDL3B	12.0035	11.399	9.82501	10.3858	10.4641	10.243	10.2328	10.8983	10.6029	11.5807	9.69946	10.3718	11.5624	11.3566	7.83743	7.46314
SNAI1	11.0514	11.2768	11.125	11.1471	11.5333	11.836	12.4974	12.5446	11.9353	12.1962	11.363	11.4015	8.07581	8.27263	8.57027	8.2841
SNAI2	7.67176	9.08953	9.28439	8.44378	9.2568	9.54424	8.5914	8.52754	7.7227	7.78156	9.91751	8.86206	10.5107	10.5426	8.4996	9.50996
SNAI3	5.09011	5.224	5.21916	5.45121	5.34762	4.47166	5.76404	5.95927	5.70347	5.89026	5.13314	4.80412	5.63753	5.38693	5.36303	5.15101
SORL1	12.5679	12.9116	12.121	12.3331	12.4787	12.3656	13.0929	12.8536	13.2087	12.7574	12.0756	12.39	14.1633	14.495	11.7428	12.1468
SOX10	4.49984	5.1357	5.15734	5.16616	5.36084	5.23121	5.22761	5.1357	5.30149	4.90688	4.89632	5.18735	5.1059	4.91438	5.07948	5.05663
SPARC	6.416	6.61884	6.11244	6.52013	6.20273	6.17367	6.33147	5.90388	6.6974	5.59572	6.21189	5.78299	10.5706	11.0025	15.9476	16.583
SPINT1	13.9643	12.5861	11.2651	11.5743	12.0401	11.9239	12.6038	12.679	12.4645	13.1522	11.2781	11.8325	13.8666	13.5247	9.63311	8.61666
SPINT2	16.0967	16.2767	15.677	15.6133	16.1008	16.2078	16.0507	16.0923	16.2474	16.1618	15.5542	15.8821	16.9276	16.7806	13.5396	13.7791
SPOCK1	9.86564	10.3537	10.9377	11.7973	12.6988	12.8187	9.06217	9.32376	8.90275	8.69545	10.6408	10.6497	12.3745	12.4539	14.9679	15.2713
SPP1	12.1114	12.8216	14.8328	13.9343	13.8362	13.2879	11.8414	12.323	10.8149	10.2234	11.9981	12.4474	4.40491	4.66979	6.451	6.86914
SPRED2	9.88558	9.95488	9.59082	9.7293	9.46273	9.82277	8.81248	9.41726	8.95937	10.1757	9.73925	9.83999	10.52	9.99312	8.9619	9.25133
SRC	10.4661	10.1135	10.7341	10.2953	10.5786	10.3623	11.3141	10.8525	11.354	11.1348	10.6723	10.5564	8.9586	8.61433	9.18937	9.43449
SRGN	3.69695	3.3923	4.40726	3.50777	3.71423	3.82653	3.81697	3.84861	4.16489	4.07145	5.13314	5.07547	3.80411	3.70042	8.78775	9.03019
SSH3	11.0266	8.98886	8.13923	8.38936	8.73556	8.75551	9.03965	8.9404	9.00343	10.0045	7.9963	8.32059	8.87882	8.58637	8.66778	7.44087
ST14	13.77	13.0941	11.9845	12.2902	12.4498	12.4549	12.159	12.369	12.4042	12.9358	11.6844	12.0117	12.9692	13.0268	9.89855	9.33936
ST6GALNAC2	5.66177	5.81858	4.69348	4.91587	5.27029	5.30492	4.62021	5.01401	4.38801	4.50382	4.58495	4.80412	9.85963	9.76679	7.41495	7.21674
STAP2	6.94581	6.57695	5.93737	6.19352	6.26033	6.58871	5.97298	5.98868	5.89898	6.16176	5.56795	6.395	11.8498	11.8148	10.7575	10.355
STAT3	10.2886	9.50953	9.98088	9.51771	9.6461	9.76241	9.95255	9.32488	9.96693	9.77115	8.73783	9.13742	11.1105	10.1116	10.0826	10.2687
STEAP1	11.0132	11.7595	12.8746	12.9995	9.78469	10.1685	12.9659	13.6942	13.3283	13.3046	13.1086	13.2899	11.7032	11.9367	8.95526	9.5012
SULF1	6.25886	6.94764	7.72323	7.07146	6.11439	6.23541	7.68923	8.01924	7.27409	6.85759	7.3072	7.12799	8.81968	9.1736	6.8013	7.34637
SYDE1	6.76445	6.27029	7.25989	7.56343	7.23796	7.31387	6.67264	6.35094	6.53089	6.76818	6.71123	6.4625	6.65284	6.38882	10.6297	9.31706
SYT11	4.3174	4.94251	4.84548	4.58495	4.47977	4.86881	4.73131	5.06608	4.85953	5.10852	5.00562	5.09011	4.86108	5.11893	8.04439	7.62319
TACSTD2	16.4141	16.3127	14.7549	15.1197	15.8313	15.8219	15.4757	15.5772	15.0901	15.4135	14.8031	15.1435	16.4128	16.2782	13.1305	13.089
TAGLN	8.53232	7.85622	9.43629	9.60858	9.10952	9.32473	7.04367	6.8783	6.46402	7.62075	8.8199	8.57268	6.99432	6.88327	9.49722	9.13705
TC2N	9.81623	10.1451	9.49217	9.20602	8.81858	8.59491	10.3344	10.2912	11.0746	10.4322	9.42003	9.45555	11.1022	11.096	4.32192	4.06608
TCF3	12.2418	12.6283	12.8179	12.5418	13.09	13.0891	12.8264	12.3039	12.8944	12.1686	12.9664	12.6364	12.6301	12.7852	12.5041	12.9241
TCF4	5.88874	6.31316	9.05596	9.1752	6.49635	6.63345	4.6671	5.61654	5.16238	5.41995	5.41995	5.36084	10.4888	10.7193	11.7108	11.54
TFPI	11.6319	12.009	12.5022	12.3541	11.9549	11.7303	13.1786	13.3044	13.0599	12.589	12.2856	12.4226	9.91716	9.9745	10.0348	10.5019
TFPI2	13.1124	13.7848	14.3514	14.2108	13.1393	12.8899	12.632	13.02	13.5367	13.527	13.7281	13.6479	10.4231	10.9706	8.71048	8.54569
TGFB1	11.6834	9.87389	10.2395	10.6217	10.2358	10.3653	10.4837	10.2553	10.3856	11.4012	9.7305	10.1157	11.1026	10.5812	12.9559	11.273
TGFB2	10.2408	10.6917	9.5592	9.38617	10.7894	10.9043	8.99788	8.85599	8.1736	8.4454	9.79126	9.64535	11.7757	11.8585	10.9068	11.0989
TGFB3	5.50779	6	5.91886	5.51471	6.67904	6.87075	5.60269	5.60084	6.00772	6.03273	5.61194	5.36084	5.89178	5.50084	6.31628	6.91886
TGM2	11.0191	11.0156	11.6086	12.0727	11.2522	11.336	12.4003	12.6094	11.7158	12.1098	11.9348	12.331	8.9188	8.81785	10.5739	10.0964
TIMP1	12.9934	12.3899	12.1723	12.4982	12.1859	12.4281	12.145	12.2383	12.1768	12.6731	11.8928	12.1123	12.99	13.0625	14.155	13.5551
TJP3	9.12275	7.76539	6.31628	6.46505	5.88034	5.61194	8.69664	9.25938	8.26627	9.33431	6.46607	7.4602	9.40461	8.91905	5.46454	5.18115
TM4SF4	11.4818	7.61079	7.79624	6.97692	6.10983	5.92184	6.70044	7.38087	7.87402	7.57577	6.63345	6.70736	5.30947	4.66888	5.51076	5.55554
TMC4	11.3555	10.7842	8.03763	8.35197	8.45847	8.25879	10.5035	10.504	10.5502	10.4816	8.2457	8.50358	14.1013	14.0848	7.64948	7.82357
TMEM125	12.8856	13.2586	10.448	10.1913	10.8261	10.5057	12.1553	12.0248	12.5655	11.717	10.5063	10.6211	13.6179	13.8697	7.53089	7.70325
TMEM132A	14.3619	14.3894	14.7935	14.829	14.839	14.9198	15.2209	15.2354	15.4135	15.2342	14.7236	15.0417	14.5366	14.5082	14.3823	13.9665
TMEM158	8.34159	8.68036	10.9391	10.5992	10.271	11.0263	10.2409	9.76306	10.3506	10.3307	11.2516	10.7206	7.53515	7.41864	12.114	12.1286
TMEM30B	13.0491	12.6025	11.4673	11.305	11.599	11.3378	11.8869	11.6168	12.8183	11.7899	11.4708	10.9972	13.4021	13.1931	5.60084	5.76652
TNFAIP6	3.77806	4.74986	10.7299	10.3108	11.3931	11.4616	6.21371	6.92518	5.37068	4.99293	9.94978	9.83928	3.30376	4.45737	4.66888	4.97297
TNFRSF21	14.4119	14.4255	13.5569	13.541	14.4838	14.5781	13.7519	13.5381	13.8619	13.8859	13.6833	13.6945	12.7331	12.8723	13.5318	13.3667
TPM1	13.592	13.7029	12.8808	12.9569	13.8773	13.7435	11.1021	11.7821	11.14	11.627	12.2537	12.4202	14.557	14.1313	15.6159	15.5645
TSKU	12.3017	11.2346	11.5931	11.6853	11.5035	11.5061	12.5545	12.1598	12.2259	12.6062	11.3599	11.6082	11.8351	11.7827	12.3971	11.4112
TSPAN1	13.7519	13.3212	10.7907	10.7351	10.7894	10.6976	12.0983	12.5468	12.2569	12.3181	11.0351	11.3849	14.2395	14.0595	8.13915	8.15371
TSPAN13	11.3954	11.5446	10.5516	10.5918	9.88496	10.1992	10.5222	11.5636	11.1362	11.9635	10.9814	11.0129	14.034	13.8599	8.68896	8.91205
TUBA1A	16.1651	15.95	15.4829	16.0967	15.8697	16.1074	15.0203	15.5879	14.8354	16.1008	15.3908	16.0273	15.6427	15.3917	16.0217	15.7446
TWIST1	5.32779	5.165	5.0043	5.8792	4.97072	4.04687	5.13428	5.34629	5.28826	5.24997	5.51656	5.41896	5.22193	5.14227	9.18229	8.63927
VCAN	11.4275	11.5798	11.7249	11.6346	12.5092	12.4755	9.68836	9.98517	10.0554	10.6422	10.463	10.5557	11.5222	11.4565	9.31196	9.57027
VIM	14.136	15.032	16.5601	16.3072	16.0908	16.126	14.9989	14.9596	14.7486	14.6866	16.1984	15.7585	16.0204	16.5315	17.8259	18.0271
VPS13A	10.005	10.2214	10.2204	10.3677	10.4309	10.0663	10.5245	10.214	10.2117	10.2838	10.1235	10.1965	9.20552	9.31589	10.6353	10.6628
VTN	6.81458	6.53673	6.86959	6.72983	6.76155	7.08215	7.24109	6.93443	7.75217	7.05291	7.14306	6.59129	6.69718	6.52992	6.77807	6.63866
WNT11	2.61688	4.0389	3.81697	2.92493	5.03891	4.53137	2.77545	4.30148	3.71079	4.00561	3.73638	3.99716	5.38046	5.44811	5.36303	5.6013
WNT3A	7.04765	6.33061	6.54372	6.85836	6.53325	6.61569	6.66589	5.81727	6.82524	6.61733	6.06352	6.11961	7.69493	7.58777	6.84337	6.42191
WNT5A	4.25265	4.22881	6.14529	5.7879	4.66355	4.65284	3.24315	2.89503	3.50381	3.13953	3.58118	3.32641	9.42325	9.81443	10.7652	11.6797
WNT5B	5.11504	4.35093	4.5999	4.75655	3.77147	4.44293	3.9248	4.6348	4.02513	4.00561	3.58118	4.53915	6.97082	6.88798	12.126	11.7594
XXYLT1	10.0538	9.90476	10.0019	10.0495	9.5487	9.74151	10.1667	10.1876	10.3641	10.3805	9.89791	10.0209	10.6772	10.599	9.8703	9.81771
YY1	13.1418	13.7143	13.5594	13.6008	13.4558	13.5378	13.1839	12.9792	13.5435	13.0868	13.6119	13.2873	14.1876	14.2878	13.1759	13.7126
ZEB1	5.25343	6.60403	9.07882	9.71929	8.6043	8.79378	8.26347	8.18038	7.19731	7.11581	8.87775	8.47566	4.64762	4.3308	9.12901	9.54238
ZHX2	10.5843	9.60938	9.92755	9.65125	9.74178	9.9152	10.1079	9.7602	10.1885	10.2859	9.64312	9.47934	10.2711	9.90006	11.0337	10.3695
ZNF165	12.3733	13.0218	12.0063	11.8863	12.9634	12.9041	12.707	12.6633	12.2708	11.9077	12.2928	12.2079	10.863	11.2348	7.75583	8.60345

## Sheet: Byers et al.
EMT-related gene list of Byers et al.
ANKRD22
ANTXR2
AP1M2
AXL
BSPRY
C1orf116
C1orf172
CARD6
CDH1
CDH3
CDS1
CLDN4
CLDN7
CRB3
DSP
ELMO3
ENPP5
EPB41L5
EPCAM
EPHA1
EPN3
EPPK1
ERBB3
ESRP1
EVPL
F11R
FN1
FXYD3
GALNT3
GALNT5
GPR110
GPR56
GRHL1
GRHL2
HNMT
INADL
ITGB6
KLC3
KRT19
KRTCAP3
LIX1L
MAL2
MAPK13
MMP2
MPP7
MPZL2
MUC1
NRP1
PPARG
PRR5
PRSS22
PRSS8
RAB25
RBPMS
S100A14
SCNN1A
SERINC2
SH3YL1
SHROOM3
SPINT2
SSH3
ST14
STAP2
TACSTD2
TC2N
TGFB1
TJP3
TMC4
TMEM125
TMEM30B
TMEM45B
TNFRSF21
TSKU
VIM
XXYLT1
ZEB1

## Sheet: Huang et al.
EMT-related gene list of Huang et al.
AP1M2
ARHGEF5
C19orf21
CD99L2
CDH1
CDH3
CTAGE6P
DDR1
EMP3
EPCAM
ESRP1
GRHL1
GRHL2
HOOK1
ITGA5
JUP
LLGL2
LSR
MAL2
MAP7
MYO5B
PKP2
PRSS8
RAB25
S100A14
SLC44A2
SPINT1
ST14
SYDE1
TC2N
VIM
ZEB1
ZNF165

## Sheet: Gröger et al.
EMT-related gene list of Gröger et al.
ABCA1
ABLIM1
ADAM12
ADRB2
AGR2
ALDH1A3
ANK3
BIK
C10orf10
C5orf13
CA2
CD24
CDH1
CDH11
CDH2
CDK14
CDKN2C
CDS1
COL1A1
COL3A1
COL5A1
COL6A1
COL6A3
CTGF
CTSL2
CXADR
CXCL16
CYP1B1
DCN
DLC1
DSG3
ELF3
EML1
EMP3
EPCAM
EPHA1
FAM169A
FBLN1
FBLN5
FBN1
FGF2
FGFR1
FGFR2
FGFR3
FN1
FST
FSTL1
FXYD3
GALNT10
GJB3
GPX3
HAS2
IFI30
IGFBP3
IL18
IL1R1
JUP
KLK10
KLK7
KRT15
KRT17
LAD1
LAMC2
LOX
LSR
LTBP1
LTBP2
LUM
MAP1B
MAP7
MBP
MME
MMP2
MPZL2
MTUS1
MYL9
NID2
NR2F1
NRP1
OCLN
OVOL2
PKP2
PLAT
PLS1
PLXNB1
PMP22
PPAP2B
PPL
PRKCA
PRRG4
PRSS8
PTGER2
PTX3
RAPGEF5
RECK
RGS4
RHOD
S100P
SERPINB1
SERPINE1
SERPINE2
SLC22A4
SLC27A2
SLC7A5
SLPI
SMPDL3B
SORL1
SPINT1
SPOCK1
SRGN
ST6GALNAC2
SULF1
SYK
SYNE1
SYT11
TAGLN
TFPI
TGM2
TMEM158
TMEM30B
TNFAIP6
TPD52L1
TPM1
TSPAN1
TUBA1A
VCAN
VIM
WNT5A
ZEB1
ZHX2
ZNF165

## Sheet: PAHS-090
EMT-related genes of the PAHS-090 kit (Qiagen, http://www.sabiosciences.com/rt_pcr_product/HTML/PAHS-090Z.html).
AHNAK
AKT1
BMP1
BMP7
CALD1
CAMK2N1
CAV2
CDH1
CDH2
COL1A2
COL3A1
COL5A2
CTNNB1
DSC2
DSP
EGFR
ERBB3
ESR1
F11R
FGFBP1
FN1
FOXC2
FZD7
GNG11
GSC
GSK3B
IGFBP4
IL1RN
ILK
ITGA5
ITGAV
ITGB1
JAG1
KRT14
KRT19
KRT7
MAP1B
MITF
MMP2
MMP3
MMP9
MSN
MST1R
NODAL
NOTCH1
NUDT13
OCLN
PDGFRB
PLEK2
PPPDE2
PTK2
PTP4A1
RAC1
RGS2
SERPINE1
SIP1
SMAD2
SNAI1
SNAI2
SNAI3
SOX10
SPARC
SPP1
STAT3
STEAP1
TCF3
TCF4
TFPI2
TGFB1
TGFB2
TGFB3
TIMP1
C9orf30-TMEFF1
TMEM132A
TSPAN13
TWIST1
VCAN
VIM
VPS13A
WNT11
WNT5A
WNT5B
ZEB1
ZEB2

## Sheet: R&D
EMT-related genes of the R&D System (https://www.rndsystems.com/research-area/epithelial-to-mesenchymal-transition).
ACTA1
ACTA2
AKT1
BMP7
CDH1
CDH2
CLDN1
CLDN3
CLDN4
COL1A1
CTNNB1
CTNNBIP1
DDR2
DES
DKK1
DKK2
DKK3
DKK4
DSC2
DSC3
DSG1
DSG2
DSG4
DVL1
DVL2
DVL3
EGF
EOMES
EP300
F11R
FGF1
FN1
FOXC1
GSC
GSK3B
HGF
HMGA2
HNF4A
HRAS
IGSF5
ILK
ITGAV
ITGB1
JAG1
JAG2
JAM2
JAM3
KLF17
KRT14
KRT18
KRT19
KRT8
LAMA1
LAMA3
MAPK14
MAPK8
MMP2
MMP9
NOG
OCLN
PDGFA
PDGFB
PDGFC
PDGFD
PTK2
PVRL1
PVRL2
PVRL3
PVRL4
RAP1A
RAP1B
S100A4
SCUBE3
SDC1
SHH
SMAD2
SMAD3
SMAD7
SNAI1
SNAI2
SOX10
SPRED2
SRC
STAT3
TGFB1
TM4SF4
TWIST1
TWIST2
VIM
VTN
WNT3A
WWTR1
YY1

## Sheet: CO_59
Genes selected by the cut-off on gene expression method (CO_59 gene list).
ADRB2
AP1M2
ARHGEF5
C10orf10
C1orf172
CD24
CDH1
CDH3
CLDN7
CTNNBIP1
CTSL2
EPCAM
EPHA1
ESRP1
F11R
FAM169A
FOXC1
FZD7
GALNT3
GJB3
GRHL2
IFI30
JUP
KLC3
KRT19
KRT7
LAD1
LAMA1
MAL2
MAP1B
MAP7
MAPK13
MPP7
MST1R
MTUS1
OCLN
OVOL2
PDGFD
PKP2
PLEK2
PLS1
PVRL4
S100P
SERPINE2
SLC44A2
SLPI
SMAD7
SMPDL3B
SPINT1
SRGN
ST14
STEAP1
SYDE1
SYT11
TACSTD2
TGFB1
TMEM30B
TWIST1
VCAN

## Sheet: SVM_85
Genes selected by Support Vector Machines classification (SVM_85 gene list).
ALDH1A3
ANKRD22
ARHGEF5
AXL
BIK
C19orf21
CDH1
CDH3
CLDN3
CLDN7
COL1A1
COL6A1
CRB3
CTGF
CTSL2
CXADR
DCN
DSG2
DSP
ELF3
EML1
EPCAM
EPHA1
F11R
FAM169A
FGFBP1
FOXC1
FZD7
GALNT3
GRHL2
IFI30
IL1R1
JAG2
JUP
KLC3
KRT15
KRT18
KRT19
KRT7
LAD1
LIX1L
LOX
LSR
LUM
MAL2
MAPK13
MITF
MME
MMP9
MPP7
MST1R
MYL9
NUDT13
OCLN
OVOL2
PDGFRB
PLEK2
PPARG
PRSS22
RAB25
SCNN1A
SERPINE1
SH3YL1
SLPI
SMAD7
SMPDL3B
SPARC
SPINT1
SRGN
ST14
STEAP1
SYDE1
TACSTD2
TC2N
TCF4
TGFB1
TIMP1
TMEM125
TMEM30B
TSPAN1
VCAN
VIM
WNT5A
WNT5B
ZNF165

## Sheet: PROF_58
Genes selected by expression profile analysis (PROF_58 gene list).
ABLIM1
ADRB2
AP1M2
ARHGEF5
C10orf10
C1orf172
CA2
CARD6
CD24
CLDN7
CTSL2
DVL3
EPHA1
ESRP1
EVPL
FAM169A
FOXC1
FZD7
GALNT3
HNF4A
JUP
KLC3
KRT14
KRT7
LAMA1
MAP1B
MAPK13
MAPK14
MITF
MST1R
MTUS1
NOTCH1
PDGFC
PDGFD
PLXNB1
PVRL4
S100P
SERPINE2
SHH
SLC44A2
SLPI
SMAD7
SMPDL3B
SPINT1
SPRED2
SRGN
ST14
STEAP1
SYDE1
TACSTD2
TGFB1
TGFB3
TMEM132A
TMEM30B
TNFAIP6
TWIST1
VCAN
VTN

## Sheet: INT_25
Pathway annotations of the INT_25 gene list.
ID	Gene Name	Species	BBID	BIOCARTA	CHROMOSOME	ENTREZ_GENE_SUMMARY	KEGG_PATHWAY	OMIM_DISEASE	PANTHER_PATHWAY	REACTOME_PATHWAY
EPHA1	EPH receptor A1	Homo sapiens			7	This gene belongs to the ephrin receptor subfamily of the protein-tyrosine kinase family. EPH and EPH-related receptors have been implicated in mediating developmental events, particularly in the nervous system. Receptors in the EPH subfamily typically have a single kinase domain and an extracellular region containing a Cys-rich domain and 2 fibronectin type III repeats. The ephrin receptors are …	hsa04360:Axon guidance,
ARHGEF5	Rho guanine nucleotide exchange factor (GEF) 5	Homo sapiens		h_rhoPathway:Rho cell motility signaling pathway,	7	Rho GTPases play a fundamental role in numerous cellular processes initiated by extracellular stimuli that work through G protein coupled receptors. The encoded protein may form a complex with G proteins and stimulate Rho-dependent signals. This protein may be involved in the control of cytoskeletal organization. [provided by RefSeq],
SMAD7	SMAD family member 7	Homo sapiens		h_tgfbPathway:TGF beta signaling pathway,	18		hsa04350:TGF-beta signaling pathway,	A genome-wide association study identifies colorectal cancer susceptibility loci on chromosome 10p14 and 8q23.3,A genome-wide association study shows that common alleles of SMAD7 influence colorectal cancer risk,Colorectal cancer, susceptiblity to,Colorectal cancer, susceptiblity to, 3,Genome-wide association scan identifies a colorectal cancer susceptibility locus on 11q23 and replicates risk lo…	P00052:TGF-beta signaling pathway,	REACT_12034:Signaling by BMP,REACT_6844:Signaling by TGF beta,
GALNT3	UDP-N-acetyl-alpha-D-galactosamine:polypeptide N-acetylgalactosaminyltransferase 3 (GalNAc-T3)	Homo sapiens			2	This gene encodes UDP-GalNAc transferase 3, a member of the GalNAc-transferases family. This family transfers an N-acetyl galactosamine to the hydroxyl group of a serine or threonine residue in the first step of O-linked oligosaccharide biosynthesis. Individual GalNAc-transferases have distinct activities and initiation of O-glycosylation is regulated by a repertoire of GalNAc-transferases. The p…	hsa00512:O-Glycan biosynthesis,	Hyperostosis-hyperphosphatemia syndrome,Tumoral calcinosis, hyperphosphatemic, familial,
CTSL2	cathepsin L2	Homo sapiens			9	The protein encoded by this gene, a member of the peptidase C1 family, is a lysosomal cysteine proteinase that may play an important role in corneal physiology. This gene is expressed in colorectal and breast carcinomas but not in normal colon, mammary gland, or peritumoral tissues, suggesting a possible role for this gene in tumor processes. [provided by RefSeq],	hsa04142:Lysosome,
CLDN7	claudin 7	Homo sapiens			17	Claudins, such as CLDN7, are involved in the formation of tight junctions between epithelial cells. Tight junctions restrict lateral diffusion of lipids and membrane proteins, and thereby physically define the border between the apical and basolateral compartments of epithelial cells (Zheng et al., 2003 [PubMed 14502431]).[supplied by OMIM],	hsa04514:Cell adhesion molecules (CAMs),hsa04530:Tight junction,hsa04670:Leukocyte transendothelial migration,
FAM169A	family with sequence similarity 169, member A	Homo sapiens			5
FOXC1	forkhead box C1	Homo sapiens			6	This gene belongs to the forkhead family of transcription factors which is characterized by a distinct DNA-binding forkhead domain. The specific function of this gene has not yet been determined; however, it has been shown to play a role in the regulation of embryonic and ocular development. Mutations in this gene cause various glaucoma phenotypes including primary congenital glaucoma, autosomal …		Anterior segment mesenchymal dysgenesis,Axenfeld anomaly,Axenfeld-Rieger syndrome, type 3,Iridogoniodysgenesis,Iridogoniodysgenesis, type 1,Iris hypoplasia and glaucoma,Rieger anomaly,Rieger or Axenfeld anomalies,	P00033:Insulin/IGF pathway-protein kinase B signaling cascade,P00036:Interleukin signaling pathway,P00048:PI3 kinase pathway,P00052:TGF-beta signaling pathway,
FZD7	frizzled homolog 7 (Drosophila)	Homo sapiens			2	Members of the 'frizzled' gene family encode 7-transmembrane domain proteins that are receptors for Wnt signaling proteins. The FZD7 protein contains an N-terminal signal sequence, 10 cysteine residues typical of the cysteine-rich extracellular domain of Fz family members, 7 putative transmembrane domains, and an intracellular C-terminal tail with a PDZ domain-binding motif. FZD7 gene expression …	hsa04310:Wnt signaling pathway,hsa04916:Melanogenesis,hsa05200:Pathways in cancer,hsa05210:Colorectal cancer,hsa05217:Basal cell carcinoma,	Conduct disorder and ADHD: Evaluation of conduct problems as a categorical and quantitative trait in the international multicentre ADHD genetics study,	P00004:Alzheimer disease-presenilin pathway,P00012:Cadherin signaling pathway,P00057:Wnt signaling pathway,
JUP	junction plakoglobin	Homo sapiens			17	This gene encodes a major cytoplasmic protein which is the only known constituent common to submembranous plaques of both desmosomes and intermediate junctions. This protein forms distinct complexes with cadherins and desmosomal cadherins and is a member of the catenin family since it contains a distinct repeating amino acid motif called the armadillo repeat. Mutation in this gene has been associ…	hsa05200:Pathways in cancer,hsa05221:Acute myeloid leukemia,hsa05412:Arrhythmogenic right ventricular cardiomyopathy (ARVC),	Arrhythmogenic right ventricular dysplasia, familial, 12,Naxos disease,	P00004:Alzheimer disease-presenilin pathway,
KRT7	keratin 7	Homo sapiens			12	The protein encoded by this gene is a member of the keratin gene family. The type II cytokeratins consist of basic or neutral proteins which are arranged in pairs of heterotypic keratin chains coexpressed during differentiation of simple and stratified epithelial tissues. This type II cytokeratin is specifically expressed in the simple epithelia lining the cavities of the internal organs and in t…
KLC3	kinesin light chain 3	Homo sapiens			19	This gene encodes a member of the kinesin light chain gene family. Kinesins are molecular motors involved in the transport of cargo along microtubules, and are composed of two kinesin heavy chain (KHC) and two kinesin light chain (KLC) molecules. KLCs are thought to typically be involved in binding cargo and regulating kinesin activity. In the rat, a protein similar to this gene product is expres…			P00003:Alzheimer disease-amyloid secretase pathway,
MST1R	macrophage stimulating 1 receptor (c-met-related tyrosine kinase)	Homo sapiens		h_mspPathway:Msp/Ron Receptor Signaling Pathway,	3
MAPK13	mitogen-activated protein kinase 13	Homo sapiens		h_keratinocytePathway:Keratinocyte Differentiation,h_mapkPathway:MAPKinase Signaling Pathway,h_stathminPathway:Stathmin and breast cancer resistance to antimicrotubule agents,	6	The protein encoded by this gene is a member of the MAP kinase family. MAP kinases act as an integration point for multiple biochemical signals, and are involved in a wide variety of cellular processes such as proliferation, differentiation, transcription regulation and development. This kinase is closely related to p38 MAP kinase, both of which can be activated by proinflammatory cytokines and c…	hsa04010:MAPK signaling pathway,hsa04370:VEGF signaling pathway,hsa04620:Toll-like receptor signaling pathway,hsa04621:NOD-like receptor signaling pathway,hsa04622:RIG-I-like receptor signaling pathway,hsa04660:T cell receptor signaling pathway,hsa04664:Fc epsilon RI signaling pathway,hsa04670:Leukocyte transendothelial migration,hsa04722:Neurotrophin signaling pathway,hsa04912:GnRH signaling pat…		P00003:Alzheimer disease-amyloid secretase pathway,P00005:Angiogenesis,P00010:B cell activation,P00018:EGF receptor signaling pathway,P00021:FGF signaling pathway,P00034:Integrin signalling pathway,P00035:Interferon-gamma signaling pathway,P00038:JAK/STAT signaling pathway,P00046:Oxidative stress response,P00049:Parkinson disease,P00052:TGF-beta signaling pathway,P00054:Toll receptor signaling pa…	REACT_11061:Signalling by NGF,
SLPI	secretory leukocyte peptidase inhibitor	Homo sapiens		h_pepiPathway:Proepithelin Conversion to Epithelin and Wound Repair Control,	20	This gene encodes a secreted inhibitor which protects epithelial tissues from serine proteases. It is found in various secretions including seminal plasma, cervical mucus, and bronchial secretions, and has affinity for trypsin, leukocyte elastase, and cathepsin G. Its inhibitory effect contributes to the immune response by protecting epithelial surfaces from attack by endogenous proteolytic enzym…
SRGN	serglycin	Homo sapiens			10	This gene encodes a protein best known as a hematopoietic cell granule proteoglycan. Proteoglycans stored in the secretory granules of many hematopoietic cells also contain a protease-resistant peptide core, which may be important for neutralizing hydrolytic enzymes. This encoded protein was found to be associated with the macromolecular complex of granzymes and perforin, which may serve as a med…				REACT_604:Hemostasis,
SPINT1	serine peptidase inhibitor, Kunitz type 1	Homo sapiens			15	The protein encoded by this gene is a member of the Kunitz family of serine protease inhibitors. The protein is a potent inhibitor specific for HGF activator and is thought to be involved in the regulation of the proteolytic activation of HGF in injured tissues. Alternative splicing results in multiple variants encoding different isoforms. [provided by RefSeq],
STEAP1	six transmembrane epithelial antigen of the prostate 1	Homo sapiens			7	This gene is predominantly expressed in prostate tissue, and is found to be upregulated in multiple cancer cell lines. The gene product is predicted to be a six-transmembrane protein, and was shown to be a cell surface antigen significantly expressed at cell-cell junctions. [provided by RefSeq],
SMPDL3B	sphingomyelin phosphodiesterase, acid-like 3B	Homo sapiens			1
ST14	suppression of tumorigenicity 14 (colon carcinoma)	Homo sapiens			11	The protein encoded by this gene is an epithelial-derived, integral membrane serine protease. This protease forms a complex with the Kunitz-type serine protease inhibitor, HAI-1, and is found to be activated by sphingosine 1-phosphate. This protease has been shown to cleave and activate hepatocyte growth factor/scattering factor, and urokinase plasminogen activator, which suggest the function of …		Ichthyosis with hypotrichosis,
SYDE1	synapse defective 1, Rho GTPase, homolog 1 (C. elegans)	Homo sapiens			19					REACT_11044:Signaling by Rho GTPases,
TGFB1	transforming growth factor, beta 1	Homo sapiens	124.GH-IGF1_thymopoiesis,125.T_Cells_CNS-APCs,18.Cytokine_astocytes,19.Cytokine_microglia,20.Cytokine_oligodendrocytes,21.Cytokine_neurons,41.E2A-HLF_action_in_pro-B_lympocytes,5.B7_CD40_B-cell_activa,	h_alkPathway:ALK in cardiac myocytes,h_ctcfPathway:CTCF: First Multivalent Nuclear Factor,h_erythPathway:Erythrocyte Differentiation Pathway,h_g1Pathway:Cell Cycle: G1/S Check Point ,h_il1rPathway:Signal transduction through IL1R,h_inflamPathway:Cytokines and Inflammatory Response,h_mapkPathway:MAPKinase Signaling Pathway,h_nktPathway:Selective expression of chemokine receptors during T-cell pola…	19	TGFB is a multifunctional peptide that controls proliferation, differentiation, and other functions in many cell types. TGFB acts synergistically with TGFA (MIM 190170) in inducing transformation. It also acts as a negative autocrine growth factor. Dysregulation of TGFB activation and signaling may result in apoptosis. Many cells synthesize TGFB and almost all of them have specific receptors for …	hsa04010:MAPK signaling pathway,hsa04060:Cytokine-cytokine receptor interaction,hsa04110:Cell cycle,hsa04350:TGF-beta signaling pathway,hsa04672:Intestinal immune network for IgA production,hsa05200:Pathways in cancer,hsa05210:Colorectal cancer,hsa05211:Renal cell carcinoma,hsa05212:Pancreatic cancer,hsa05220:Chronic myeloid leukemia,hsa05410:Hypertrophic cardiomyopathy (HCM),hsa05414:Dilated car…	Camurati-Engelmann disease,Cystic fibrosis lung disease, modifier of,	P00052:TGF-beta signaling pathway,	REACT_604:Hemostasis,REACT_6167:Influenza Infection,REACT_6844:Signaling by TGF beta,
TMEM30B	transmembrane protein 30B	Homo sapiens			14
TACSTD2	tumor-associated calcium signal transducer 2	Homo sapiens			1	This intronless gene encodes a carcinoma-associated antigen defined by the monoclonal antibody GA733. This antigen is a member of a family including at least two type I membrane proteins. It transduces an intracellular calcium signal and acts as a cell surface receptor. Mutations of this gene result in gelatinous drop-like corneal dystrophy, an autosomal recessive disorder characterized by severe…		Corneal dystrophy, gelatinous drop-like,
VCAN	versican	Homo sapiens			5		hsa04514:Cell adhesion molecules (CAMs),	Wagner syndrome 1,
