# Supplementary material for: Characterization of epithelial-mesenchymal transition intermediate/hybrid phenotypes associated to resistance to EGFR inhibitors in non-small cell lung cancer cell lines
Source: Oncotarget. 2017 Sep 22;8(61):103340–63. doi: 10.18632/oncotarget.21132 (PMC5732732; doi:10.18632/oncotarget.21132)
Supplement: Supplementary file 4 [file oncotarget-08-103340-s004.xlsx]

## Sheet: transcript-level
Expression values (log scale) and log fold-changes of genes coding for stemness markers.
upregulation	log fold-change > 1
downregulation	log fold-change < -1
SystematicName	GeneSymbol	Alias	EnsemblID	HCC827	RA1	RA2	RB1	RB1.1	RB2	HCC4006	RC2.2	RA1.vs.par	RA2.vs.par	RB1.vs.par	RB1.1.vs.par	RB2.vs.par	RC2.2.vs.par
NM_001627	ALCAM	CD166	ENST00000491388	13.4563	13.2245	12.9481	12.8517	12.862	13.1968	13.0331	12.9382	-0.231757	-0.508137	-0.60458	-0.594246	-0.259436	-0.0949102
NM_000689	ALDH1A1	ALDH1	ENST00000376939	5.16701	6.55905	8.31812	5.12225	5.02481	4.86097	4.98605	5.35748	1.39204	3.15111	-0.0447511	-0.142199	-0.306036	0.371433
NM_005180	BMI1		ENST00000376691	9.76815	10.4432	10.61	9.8246	9.69218	10.5058	9.36233	8.91436	0.675055	0.841869	0.056445	-0.0759761	0.737603	-0.447962
NM_013230	CD24		NA	16.709	15.0428	16.0554	14.4176	14.9983	13.6848	16.5368	15.5511	-1.6662	-0.653625	-2.29141	-1.71075	-3.02418	-0.985727
NM_000610	CD44		ENST00000263398	14.7481	15.5179	15.7191	14.7373	14.1341	15.3218	17.6584	17.5853	0.769855	0.970987	-0.0107739	-0.613974	0.57369	-0.0731166
NM_001202557	CD44		ENST00000442151	7.31223	7.99503	7.42385	7.40033	7.43251	7.42784	12.2317	10.3861	0.682796	0.111615	0.0880958	0.120273	0.115604	-1.84562
NM_002354	EPCAM		ENST00000456133	16.344	16.2081	15.7386	16.2435	16.2973	16.5225	16.3999	11.5258	-0.135917	-0.605467	-0.10052	-0.0467456	0.178448	-4.87417
NM_024865	NANOG		ENST00000229307	4.043	4.2208	3.95518	4.24022	4.18988	4.30241	3.50117	4.68552	0.177801	-0.0878186	0.197225	0.146883	0.25941	1.18435
NM_000442	PECAM1	CD31	NA	4.3749	5.25356	4.1948	7.94569	7.49103	6.72422	5.57215	3.80579	0.87866	-0.180102	3.57079	3.11614	2.34932	-1.76636
NM_002701	POU5F1	OCT4	ENST00000471529	7.93877	8.08144	7.09877	8.15766	7.82058	8.01294	6.71568	6.93693	0.142671	-0.839999	0.218897	-0.118189	0.0741701	0.221256
NM_001145850	PROM1	CD133	ENST00000543373	3.89793	4.07821	3.13653	3.86492	3.49782	3.67816	5.59432	5.78382	0.180271	-0.761403	-0.0330137	-0.400115	-0.219778	0.189501
NM_003106	SOX2		ENST00000325404	11.415	10.0732	4.16445	8.58249	9.71868	4.61057	9.08886	7.20128	-1.3418	-7.25055	-2.83251	-1.69632	-6.80442	-1.88758
NM_002467	MYC		ENST00000454617	15.3511	15.8097	15.7173	15.6092	15.3893	15.7096	12.0475	13.6313	0.458587	0.366212	0.258092	0.0381574	0.358483	1.58376
M13930	MYC		ENST00000259523	3.94591	4.77307	4.49075	4.80561	4.99251	4.48863	3.9827	4.25035	0.827169	0.544844	0.8597	1.04661	0.542724	0.267647
NM_001008540	CXCR4		ENST00000241393	4.65197	4.84428	4.96451	3.95963	4.11181	4.05043	7.32871	10.254	0.192318	0.312546	-0.692339	-0.540156	-0.601532	2.92525
